# Supplementary material for: Bayesian machine learning enables discovery of risk factors for hepatosplenic multimorbidity related to schistosomiasis
Source: Nat Commun. 2026 Mar 3;17:3377. doi: 10.1038/s41467-026-69528-4 (PMC13066555; doi:10.1038/s41467-026-69528-4)
Supplement: Supplementary file 4 — Supplementary Code 1 [file 41467_2026_69528_MOESM4_ESM.zip]

Archive with 7 entries (6 files):
- code/
- code/cond_synth.csv
- code/covar_synth.csv
- code/edge_list.csv
- code/node_list.csv
- code/pyro_mcmc_synth.py
- code/README.md
