# Supplementary material for: Bayesian machine learning enables discovery of risk factors for hepatosplenic multimorbidity related to schistosomiasis
Source: Nat Commun. 2026 Mar 3;17:3377. doi: 10.1038/s41467-026-69528-4 (PMC13066555; doi:10.1038/s41467-026-69528-4)
Supplement: Supplementary file 4 — Supplementary Code 1 [file 41467_2026_69528_MOESM4_ESM.zip › code/covar_synth.csv]

intercept	sma_log_epg	malaria_rdt_clean	hepatitis_rdt_pos	hiv	log_hb_count	alcohol_current	age	gender_female	majority_tribe_yes	majority_religion_yes	educationyrs	occupation_farmer	occupation_fisherman	occupation_fishmonger	homequality	rooms	social_status_yes	npeople	yearsvillage	ownhome_yes	nwater	district_name_buliisa	district_name_pakwach	year	improved_watersource	distance_to_nearest_site	distance_nearest_health_centre
1.0	-0.5005087253575355	-0.730256554412679	-0.48995725747873037	0.41506790463112125	-0.4391192515029859	0.9939142336042659	0.06997702575202093	-0.09319466726033482	-0.8211754772823665	0.35058935670687125	0.4641161488311182	-0.17392618253246458	-0.527567986794223	0.09903416306735055	1.517788123947828	-1.0953071726728618	2.1238720848489847	-1.2055065321254648	0.8170912689662962	-1.377080510249861	-0.040618142256580975	1.0983105554820398	-1.3570769807184653	0.29267155090818225	0.3341214986904105	-1.1235141347902295	-0.02697473105333769
1.0	-0.06626098349219484	-0.14713941922989626	0.7221023015110765	-0.6812608516203628	0.3263759439754261	-0.17754039348276376	1.9381239324807187	-0.32344286181840415	0.695744222785814	-0.409731937602433	1.4893575142256588	1.4533815796067973	-0.4088064999809122	1.1441217271007407	-0.22635196271757682	1.020254175361381	-0.9898539143663689	-1.033693698567772	0.3538076955825872	0.7585088495535992	-0.33997093678224827	0.5564170210305149	-1.2971528640669474	1.1242104700778432	-0.13073965753486297	-0.3369361008572175	-1.2499571149254385
1.0	0.16716027360581018	-1.227090893455565	0.7157416048398011	2.057220338754234	-0.47333194605430495	-0.7425211476137291	-0.32732180844590725	-0.17766871743462123	2.051908311556527	-1.3329931548445062	-0.886203875677943	-0.7291994697675368	0.6340612708319947	3.471732896630114	1.4506139467235517	-0.39587236058061936	-0.44114209247741754	0.7442396819463494	0.8222881394828814	0.015717457393234574	-0.9361759869804582	-0.054258828699941884	-0.08162472902933947	2.324686595031854	0.11392302096733053	-0.6072449901211054	-0.6788428010324737
1.0	1.0624040396740944	-0.42730057086855605	0.2851358068599121	1.5193548718109848	-0.7470325521760637	-0.10100510658158629	1.7464050816632801	-0.6498447758009782	1.30358126996963	-0.07387715123339002	-0.06946871218125615	-0.4537822804932558	1.2477512706443679	-0.5794688633532973	2.1635436124862504	-1.0596799945495918	-1.0677096818407612	-0.8930598459808692	1.2506280003202064	-3.066865380586523	1.1089159018801162	-0.40240267704358035	-0.8627978821727837	1.1756203920203405	0.28961671629671193	0.6355808520250593	-0.12944909973984775
1.0	-0.44761970109729093	-0.17164739040119875	-0.6326107143025359	0.2031924882998676	-0.23081182756550409	-0.17001600262681368	-0.1259075473322576	-0.03683970541365958	0.5064572529201428	0.9283368290755932	-0.5092442245275489	0.3335940654196056	2.173286937824457	-0.18399935181520782	-0.1560591413065052	-2.807992039740936	0.4759724081179461	-0.9531623956079275	1.486869381949726	-0.5447839170612895	-1.2638778501837251	0.4858337384923937	1.6886312718294596	0.4115007852627132	-0.09884413043686592	0.8816631756609801	-1.0177771490444407
1.0	1.2716124382264802	1.5109976847165605	-0.14651748718315694	1.4846830308286436	0.21650720113812597	0.3847901528830053	1.6008274084354432	-1.211003679682217	-0.8165557237603767	0.2373018649985328	-0.1072922049869731	-1.2444623375027695	0.7564512871192972	-1.6588227867207868	1.438593988231233	0.047875188992345344	-0.18738064374943864	0.30998395090229774	1.1260963126332186	0.18581395483643898	-1.0211599209407995	-0.583684331700153	1.7595091131452554	-0.12277928983079121	0.2942799229318914	0.2251565847265376	0.6794732915066852
1.0	-0.9860102326784559	-1.3142618422847159	-0.22143145628785707	-1.272644666109724	-1.2550359742970494	-0.2130783352028376	-1.289286401361128	1.78768337229641	0.9479073275682061	0.9957940348571288	-0.45100731393676396	0.41047642895053743	-0.4474667725348905	-0.8517193553417619	-1.2283182119477536	0.9800882928977752	0.6255630145355154	-2.126279067425433	-0.1282843180350874	-0.8548423411839116	0.5778131609780274	-0.02675776681617602	-0.25555160385411874	-1.2175560000413501	0.47558980147047936	-0.8854176441357695	1.8534581918186435
1.0	-0.5809707981381987	-0.5931319178062896	0.23092978104056103	1.5718183491891995	0.43269286708472005	-0.2110080251175606	2.5643244003363934	-1.2734478040532964	-0.9930866859932207	-0.7225076171028194	0.0014370991955116317	-0.2969971552912939	0.059678581679368146	-0.24562193988681438	0.6818174305907195	0.6559089336245439	-1.9936041406602891	-0.18905486564545546	-0.15395388351092443	-0.5110509192962229	0.5127366194889982	-0.31465482930251276	0.14506592940715968	-0.45728065141457047	0.3084806193486089	-1.6006313379227344	0.48778169938697635
1.0	0.4363662387141512	-0.49868115308829897	-0.5886116266007438	-0.7930440857742928	0.19090364128721263	0.7276744113287494	-1.190020668207385	0.7649020076446784	-0.6177655702584403	0.26669959631928397	0.06919032434904825	-0.15877609310768806	1.810323746941577	0.2465490708038938	1.029634324056366	-0.6081480276626886	0.31711881550135224	-0.27329326913637375	-0.08539953244592616	-1.646359670561114	1.6279252030735845	1.3013155846023645	-0.2801306111609293	0.4639967903699261	0.47803888410774786	-0.15587348800433892	-0.7217249224074871
1.0	-0.4263053095714562	-2.2918352132095676	-0.3247439918368715	0.11238928293486679	1.073457831281888	-0.052868055004258306	-1.3456880225616905	-0.3832373940829529	0.3442942474226386	0.6694703856313242	-0.9099511586019816	1.7571435714238701	-0.2082836083984176	-0.15512567963325907	0.674132504147151	-0.14858414979889664	-0.1010166610693056	-1.5829187722342215	0.8729664927514698	-0.46641232900984	-0.1898063311449079	-0.7872240598290846	-1.700829051281133	-0.8993772911263345	-1.1405264379950568	-2.060471949511246	0.00758999498104724
1.0	-2.3252312664547286	0.6080850112376663	0.7719488926707848	0.4111401362356851	0.17776244709436725	-0.16625039419533422	2.2929519482238763	1.1401175622367556	0.5514690467281759	-0.56389153378223	0.13443530272289445	-1.101912348073186	-0.08350159147864178	-0.44581978908869163	-0.8844010025014033	-0.4090554609153405	1.5767275794182078	0.8044324484041758	-0.8475578584292042	-0.11581239037722059	-0.04837534084315874	-0.1828575073498996	-0.12282502326313409	-0.4200167547460703	-0.7737509066322604	-0.5965420886305611	0.35867187493062064
1.0	-0.5019307509633644	0.6983798149071092	-0.9069043586758849	-0.5814864363809616	-0.6564410110793001	-1.7699892658124923	0.6515030831227812	0.34953080790686814	-1.375857946415491	-0.9329985448050804	0.8529385919601999	0.06718425492578428	0.38145308431283603	-0.07739410404042564	-0.877859413930723	1.151755549085588	-1.4379017744641218	0.19368657605647152	0.7846665605150099	1.073542890073678	0.7530911483063739	1.1837441870090661	0.285676515992948	-1.3661624319869787	-0.41630342007051985	-2.2215110644126086	0.12104444617081314
1.0	0.07030179436983948	1.754482517176186	1.3221458993285786	0.6662606003756322	-0.14822413272068424	0.8331829576444747	-0.06318042320437044	-0.7983422406120406	-0.24262083112985794	0.18873112160358732	0.24116246194089805	1.0407572252051949	0.15911464665043856	1.3446327384085741	0.03929622214117867	-0.8983252718390261	0.687586167421984	-0.6143461672775797	1.4144638349736165	-0.23810149797826385	0.3319185448421763	1.2633888680509187	0.2725798578579372	0.5512959389980727	-0.4862197032094122	-0.8379802724698137	-1.1406169181122048
1.0	-1.3379963625667424	-1.317495259855964	0.19670009870496588	0.26065256753433663	0.3509463208710826	0.3153019493184564	-0.26762451954802735	0.7958744656920426	1.4392039040621027	-0.5360367485369749	0.47788555974812874	-0.45522294260293256	0.7404778043209257	0.6499255386369959	0.07853500058480584	0.8881839727977041	-2.347236457007776	-0.5139851829044779	0.6992355915077104	-0.9605280746882923	0.13157130816745033	-0.6031879572294881	-0.7750491967201418	1.6025867577363844	0.45829409123585324	-0.7147997129184668	-2.0364092547180497
1.0	0.16315040809582437	1.3694788499624346	0.2548293358799601	0.7634131342859789	-1.824387889928509	1.080905143752451	0.8151788665364398	-0.429391453392629	1.4780594466075787	1.3072612431098862	-0.5310942484317808	0.9430788989196615	-0.2538161388539723	0.11414590906821627	0.7210304229776019	1.3092275031179983	0.5691120224683615	0.3635842639688534	-0.7183716384745138	-0.7377388491524358	0.3183414172179999	-0.6021215071879468	0.17856941027593512	-0.23859195264855226	1.7710694206019584	0.6408933632770504	-1.1600654502332388
1.0	1.6417340550788155	1.345386216699839	0.4900986129599812	1.0457481681982308	1.7274753959717333	-0.2635736576849961	-0.08239990135221247	0.48172087204901476	0.3198930968168298	-0.9293913315158977	-0.06987374293744666	1.268477966744302	-0.5379471577552934	-1.1774634818289236	-0.1667883291960158	-0.5573121335290202	0.9969353723687487	-0.06417099585948899	-0.4208418422112886	0.42479902721118445	1.7639694459119566	0.8509921112598341	-0.9347138559901476	-1.1206244398665774	0.5884553443331237	-1.3501944895500673	-0.5315008507954351
1.0	-1.2966952855417808	0.6257095619691312	1.3774495513076728	-0.14290364943161316	-0.6136603057563144	-1.2343608633403103	0.3126318841296043	0.18117619619778658	0.5825227077456921	-0.7505495074853837	2.209246949209346	-0.09230574156114246	-0.5339264746570636	-0.2259494052976836	-0.7493138762724618	2.088039408205684	-1.4979229910637564	1.1254890959097894	2.054110251855366	0.7959401367560923	0.5887794094402813	-1.655803624144632	0.2713082282135682	-0.7682587394056978	-0.7263067177706833	-0.5399518506545182	-0.9661859578573985
1.0	-0.1117605181018296	-0.979271887053759	-0.4878867757847657	-1.0789459372747259	-0.29352984649525066	1.3994694854332974	0.8743763823797844	0.8284147583604194	1.0676757721822203	-0.8182484424583708	-0.6943120102661614	0.8605135758053106	-0.4885610554265817	0.021304463226874137	-0.8055489152435293	1.0599117484930234	1.6131963116828723	0.14645247162294076	0.6098261001722911	-0.25169007867120585	0.35459531634464825	-1.9976233695752308	0.7913417817032513	0.13435739501437652	0.44354673474387385	-0.4516021955934251	-0.3507997045067023
1.0	-0.09623434845024226	-0.2595588353627852	0.0349975991149857	-0.2576849815610343	-1.3744800886999677	0.9334224418550309	-1.0387198267879627	1.152655688970843	-0.8582022716294856	0.6966350547561097	-0.5297801395445705	-0.9344313541408169	0.07018985485731717	1.3899992840866586	1.970162127406086	-1.3994601617165816	0.20876765021752086	0.8970216211240769	3.043048262866535	-1.62417673573034	-0.20691387338080758	-1.2343527778200465	-0.36967060799381035	1.2185754390656778	1.0138450776879395	1.5730746876106687	1.6159525591232484
1.0	-0.5795578796948297	0.3381074363378918	-1.2364763720324785	1.8084982785234378	0.40656344237327907	-0.09273980890306407	-1.008222992868113	-0.35025952958128215	-0.7001833475731802	-0.37449091232617165	0.19883718999802238	-1.6433022984949344	0.8495292769546667	0.5428031677579023	-2.3714075806246515	-0.08942062702391582	-0.36721337195504117	-3.395427612882154	1.086484770940375	-0.4397486317504553	0.3980400470524442	0.7601992720673676	0.3156798166351556	-0.8298521508197158	1.7094183859004421	0.26999111620563826	0.005273678317174825
1.0	-0.7968365829395019	-0.24221054383680463	-2.1825976475088456	0.4225093603875924	1.4487519146209484	0.3772839739963269	0.11102483482094262	1.7000800506098257	1.4323597490613496	-2.192686561539626	0.3862360524387154	-0.26628525059080405	-0.33011687254953453	2.1777625608155513	-1.2137775108824882	0.7210394893454432	1.0991186057368283	-1.0885440522756415	0.528627059789463	0.032240192860795734	0.5514932617773246	-0.5247652256108424	0.6189709574566107	0.10747263976787817	-0.6241369041105519	-1.1104965618476672	0.26310933247863494
1.0	0.6224418479650635	-1.2749307062695105	-0.3586506281534623	0.5931785648190561	-0.07486150707958762	1.1178377936097632	0.8414225216335114	-0.4839020982350767	-0.005279339327850048	-1.1632809776522677	0.9831047991647884	-0.1272779650663603	-0.7021518756683114	-0.3707942718163373	0.7759996809495742	0.25852274416048443	1.065778048462291	-1.9956882923607249	-0.11480137267911941	-0.8218986513210883	-1.0392566114457347	-0.11109885552560034	1.3119798179167517	-0.8073306055457746	-0.32100279824223155	-0.9570734659312263	0.8304665948228417
1.0	-0.5561601471959812	-0.09400078953574773	-1.2141012595072023	1.4559209321364155	1.264105031863685	1.0532833059347444	0.058673844269225624	0.610490879725959	-0.5371376681784875	0.08304868982151276	-0.13914822438257676	1.9930485027155427	0.7800168828841779	0.17393279805155468	-0.9435844911562209	0.24241320041806733	0.607121950650365	0.09023915004545285	0.852895052110092	0.6862178108379643	-1.5600058855044818	1.3339011186408682	0.8501704607123235	0.263218163504535	-2.646857562440489	1.3376257694304818	0.5954012155042057
1.0	0.6500946524556941	-0.5020588895694201	0.33223295684648985	0.6937340388051402	-1.2615349545063264	-0.5505367242356163	-0.28244541293861486	-1.4004506381314505	-0.08131130214892766	0.52884951652197	-0.6166569545610922	-1.0210013589555087	0.8826290334057248	-0.24525960603166244	1.468192852529752	0.4357838040298189	1.9544055787678132	-0.5970972823486341	-0.34759973530545524	-1.4749430386746865	0.06128879607707941	-2.0249526241498432	-0.7443235066016209	1.1140229688174799	-0.5657932675211589	1.5287066041421038	1.0436651590021346
1.0	0.3771176846667774	-0.6356588157590433	1.553228675599319	0.02532095987056886	-1.0467898002970204	-0.7527651125822209	-0.6288726657768915	1.9169429573176764	-1.627587305292667	0.22645986792196493	-0.5381575483353552	-0.19376200210436587	-1.12113569303003	1.170072814632696	1.5489312412828418	-0.19445770844000385	-0.3747716964209634	1.0433126216671043	-1.5782135780656086	-1.8658380933045038	-0.4419657112771358	-0.46614118699127305	0.30196660651391194	1.5907880134684436	0.8331265419882669	-1.6069434929374817	0.3496570719244682
1.0	-1.202035120645166	0.9807280998879864	-1.0658884144347553	0.49837601523107544	1.324044463813975	0.04991160943490174	0.6694913052429918	0.033516166476679196	0.14366429163692285	0.29848884471083204	-0.39161271573413503	0.6666762056180018	-0.4626813330998314	-1.7705852249399898	0.08029513585366164	-0.5977476551470136	-0.674237845719422	-1.7497305925449558	1.4491017490742928	-0.06554455125172642	-0.1071752395455939	0.24837557707093946	-0.8552980210674397	-0.6642794938506619	-1.0845733911834938	0.4641099237467753	1.6687577190429945
1.0	1.2798480371637115	-1.5335301731562188	-0.5829184064775088	0.9658611234331685	-0.059301647286323665	0.09640934409540672	0.1361627128152706	-1.640158296282946	-1.001840348922499	-1.3747126410463772	-0.8191466760506871	-0.8559430623411712	-0.670089993471268	0.6460397015625103	0.7584765676598358	0.4852621220408908	0.350349562698448	-0.9663879548556319	0.6748432532713475	1.5142773852124254	1.4364813855836116	-0.01872539354259271	-0.7509745858842254	0.2045112253175475	0.07015781965507845	-1.1259370131608635	0.6406274216315033
1.0	-2.042986592136076	0.4822312343253095	0.2562890445729343	0.3918480884705657	-1.146829433824536	-0.3298260596226599	0.417929982046595	0.5837604382053397	-0.0357070435481193	0.9628892507984632	-1.0617874878325568	0.471460177462925	1.8245743964763088	0.6303468905263838	-0.13680680223368344	1.201430132319393	0.5484988382324112	2.0480829973276697	-0.9556715565118975	-0.5099851933851802	-0.7885562635080222	1.0797598516964422	-2.9843075297299118	-1.1993061523376058	1.6663486540595178	-2.560591356640528	-0.9463056017302343
1.0	-1.6017661265033163	0.6888202520633736	0.21017475939616162	1.561258724783511	0.565155160834417	0.10869319915957616	2.101783751886311	-0.46916269274930333	0.35779669940976183	-1.0722283485625355	1.5446448487111386	0.32382791980131903	-0.7935515830877491	1.024028994383264	-0.8776547138343631	-0.15755754887341386	-1.0834755394641609	0.26117126471936525	1.0703291614718005	-0.24819624570250862	0.6132844687887254	0.07034642866832888	1.194417500173169	-0.3609787344145875	-0.4385026957425119	0.14076545745514862	-0.2980935411637752
1.0	-1.0107222133515539	0.030402824765687834	0.035374231366410804	0.2465691947135022	-0.3309699344802561	0.6174756251930247	1.3114758384845207	-0.11168866557339939	0.8553717251679933	1.015643156114786	0.00034176898910233725	0.6965102271066946	0.5739998820123303	1.2860084269494323	0.3522450384218701	0.8372008365376031	0.3744321307421495	-0.047776353296680486	0.6232100935786103	-1.0647645299824253	-3.0553790240054686	0.6694781162922051	0.40424462262724165	0.6162378903943684	-0.0671223775286718	0.8369566817315532	0.9833684403319094
1.0	-1.2723973721633566	0.798656850401115	-0.3748570691049648	-0.09267915246724946	0.47901737575618686	-0.06644242726477939	0.5559133867162737	-1.025285353167755	0.37359592541162084	0.8989509173744413	-0.13509586104705015	0.42343393748470265	0.38795728767873827	-0.48367458276277897	-0.05250788215672892	-1.1399771531742044	0.10500007490139038	2.609681552107575	-0.7578799393683864	0.32318737694580046	0.5098465293550944	-0.5842785025240991	-0.3481992543467645	-0.2614919079949025	-0.9337707404064295	0.04556235649708351	0.5381177411775018
1.0	-0.4287371054342621	0.09420884362846128	1.6240307472647755	-0.7672068642094262	-1.7934498447688403	-0.9949435781189166	-1.7319249542817987	-1.4373477892336082	-0.23484963632053066	-0.7277982053666471	0.3812985831891018	-0.5255798290112933	0.31001170748356605	-0.3543279486643928	1.0911481162037562	2.555694621216134	1.4413342673737657	-0.40105400118876955	-0.1639951890865562	0.007588149665181851	0.5586359248995024	0.08017560028646378	-0.803921761142124	0.3528957656056286	-1.0489374274076126	0.9039522917170968	-1.1040119010710192
1.0	0.6930118668209705	-0.3818114636278107	0.533316688294819	-0.5977380476644986	-1.0007786475119798	0.19069496367599795	-0.5714489165961135	0.9302949006898869	-0.998736904958293	0.8016786022839058	0.9167667168577672	-1.3468526946306245	-0.06672865512393619	0.34566834604651986	-0.34528515506447155	-0.010288628902835805	-0.11272736428431943	1.179955403364184	0.6886435082461286	-0.6419702288574912	0.9106314098217002	-0.7873217900968144	0.5381843422474282	-0.20808489810534242	0.3331486171339154	-0.4415963031846144	-1.9875081250695195
1.0	0.9276015741183354	-0.2928522431861145	-0.11114380611665205	-1.3907121595951417	0.07322676420299584	-0.8947771135754105	0.5289653402053061	1.1981546029407795	-0.811216699512958	-1.1143945326066578	-0.5587909741290202	0.960735553382318	-0.9234932168380144	-0.16037768155812138	-0.6210144108105636	-1.7201337769162142	-2.4348670040119056	-1.1441985347654828	-0.45220948240785364	-0.8335007024019794	1.3122372032846827	-0.1373013399239414	0.16718846728865994	-2.12246719011947	0.032777402468242844	0.40329727161596884	-0.07686837387881681
1.0	-1.1275804566430974	1.230818993341325	0.439468054524924	0.7572189684510571	-0.4462015323863787	0.8264762338033981	0.15489453466955272	-0.9441022899101119	-2.2109913232253	-0.658268508599899	-0.603643430016688	1.5301264630400229	-1.570716479805145	-0.8732873133866721	0.1275680350373209	-1.4394342320395421	-0.6007625428501685	-2.5818640588807638	-1.566466174086083	-2.607117197415276	0.2080346701956569	0.7786649556839259	-2.536274955421231	0.162586349120609	1.0309074847961073	1.654476870994106	0.6102291193109869
1.0	1.1044579861593844	-1.6890091310444826	0.821058475852526	0.4525794342264054	-0.6852323661761337	-0.8477299283570219	-0.7775862037849943	-0.47118398699583197	1.0125733872695304	-1.126158552753199	0.046034766065968645	0.14121847010046928	-2.791406964317241	-1.6939735000261136	1.3949418978346406	-1.417056069903541	-0.43288794554001214	-0.8108529664129146	-1.6680340613359566	-0.08794042651911657	1.0095237779725177	0.3129429717129962	-0.2811661736246782	-1.1052952786430674	0.45141933283976327	1.4393493850006804	0.5989026906209598
1.0	0.7955618982384968	0.2626279418597145	0.2850540267215126	-0.6755150004011131	-0.5392471083603949	1.2236330276169087	-0.5197667612273533	-0.9398305758100773	0.5393090317337963	-0.23518787270411978	-1.267148089958769	-1.0190651342126185	0.5027901500903519	-0.4822381728042998	0.10841602100386724	-1.0144371148230702	1.6930395165855052	0.6227991337238207	0.2549052876750998	0.03705110152302112	1.3362034142044983	-0.7134579293194727	-0.6716210572985835	0.16955137679982674	1.6200527076653914	0.39282933437304934	-0.8697639707532735
1.0	-0.5176033047522954	0.8273585077580173	1.9407416970622848	0.686235518509871	0.9102334514129711	-1.1728407763301185	-0.11139801816414782	0.8393970489057564	0.8694698978467066	2.3801353479110365	0.5050661821706924	-1.6219979294902016	-1.1318993548837546	1.1818332470373543	-2.4898090163398994	2.03788830734488	0.823436495611889	-0.5374173842267156	-0.8466676151782618	-0.09575405900233724	-0.11489642534721758	-1.015612259054395	-0.005009652453981069	-0.18624011542265337	-1.1004134342845098	-0.365064362780474	-0.7821499446939854
1.0	0.9742224153510552	-0.2849922930609278	0.8249095625315416	-0.13212035832338198	-2.8318623629448836	0.5608916462024188	-0.3320457296142225	-0.21531428716934586	-0.6153702420707956	-0.7968304878292617	0.7513161847533742	-0.7860461400162175	-0.03082852980955806	-0.07084501250731176	-0.39017813373450355	-0.09166638001484616	-0.2706235845939606	0.15828534717818557	-0.8293060251695048	0.9302762495989391	-1.1369445230922945	-0.9295580951245765	0.1217172458167018	0.4313343867031559	-0.6270944907024953	2.2538890917283823	-0.15284880351916377
1.0	-1.5006123393850117	0.2573388743163075	0.033131361471674906	-0.8583152519499798	0.025594430961548037	0.36566912651749856	-0.356967123071157	-1.1711738085068126	0.14821346842907182	-0.22742149348887158	-0.3690893813335219	-0.22582205727686724	0.25658070737530864	0.1532817783172624	-0.5478337994375821	1.3541356366902957	0.23139564675011462	0.8076384625666563	-0.8377122045053584	-0.41315809798919556	-0.011876127723805427	0.5366034023712022	-1.3812542498961382	-0.7095431145920927	-0.3122378781698796	0.4565366245918635	-0.22484519010596693
1.0	-0.3995333509661376	-3.288341927913464	-0.10818631135145285	1.0257325006771667	0.04188178148990929	0.21977557230509917	-0.8712814524785512	0.006618517222151606	0.6359124214388636	-3.57073427270733	1.0861098546472903	-0.08757779519531377	-2.17663433933236	-0.8440148470762536	-0.7652831659209949	1.0492837979491714	-0.12250016189178263	0.9789700310552416	1.0929027226411392	0.3718058997743958	-1.3846456917213434	-0.8461211803033777	1.0914994636521995	0.7851427014052497	-1.1132454013601791	0.6034835666841645	0.3064704326014122
1.0	-0.6482938114469864	0.20432701296293593	1.4036081961813474	2.1271088907480613	-0.962761035335724	1.7772044246501237	0.5177397685440513	0.5976288782198069	-0.002931083771679223	-0.49510168810151806	1.4149488927725105	-0.7135642551607067	-0.1586210540529975	0.517433837135439	-1.3208397104235399	1.605848433387857	-0.4913602931569855	0.5618736400918674	1.4828896654416464	-0.7390421467556632	-0.46463250845133647	0.5605135761433102	-0.9103636383706378	-1.6754103758216279	0.22825525176526745	-0.5931748582626496	1.4136759423371694
1.0	1.2242466445811402	0.10808705072611756	0.709562312225786	-0.43965987733158607	-0.039980461755616876	-0.8548232013520929	-1.4093628719318363	0.2549325783086173	0.3427993179755847	-0.05035612869151732	-0.6545027768067141	0.31640960016860076	-1.0460165639010337	0.48380400277003227	0.29114961994186717	-0.7444545412095972	1.0010450487350324	-0.5863300844221017	-1.3171441819994791	-0.977342184721308	-1.3298695091486676	-0.21007268917652314	0.47373704040082715	1.4001623685237177	0.011211481809382919	0.4434478081157545	-0.3019994571034095
1.0	-0.10726674536610403	-0.13955078919996458	1.2545622559593543	-1.4159046594594293	1.8500245987836343	0.6784815248578026	1.7843725275285431	0.9303089205338632	1.9596693827077085	-0.32083117584499204	-0.8621409574054871	2.0324248350771636	0.15123603297326696	-1.4727898084546018	-1.1324021978224186	-0.6354534762543511	0.34468866556739314	-0.4872950571642705	0.7246096087331558	-0.32176760040525426	-0.33255325961398624	0.08463222079381846	-0.7167960913906031	-1.2879544915422185	-1.310538363036072	-0.8330165552376195	0.001508131541359179
1.0	-1.544651306439116	-0.27563826892234583	0.816997555656304	0.15005165731463369	0.2665380392492008	-0.03008781213903082	0.31965155736377726	0.21154782878581088	-0.942408367640605	-0.7969086179869349	1.341468541645985	-0.5927269006438163	1.09995716881103	0.20814284257839796	-2.0251386235452564	-0.5703521800319329	1.978147295792514	-1.565460019563019	1.5351827663831517	1.5116902339998333	1.3549391171862835	-0.4532546422314958	1.4564251879759105	-0.40687095119862426	0.03918358448115994	0.1620317324299927	0.4914253899431075
1.0	0.553546029168355	-0.11036958548815158	0.8547929355765841	0.22589145736640362	-0.28611245963624105	1.5337636620961437	0.11739643549332765	-0.2009838291456517	-1.2976814449972678	1.5306742128603121	-0.6765704969495637	-0.375572458106304	-0.9592229216314743	0.1756958859994209	-0.5616069504353738	-0.4382183687815675	1.0869008912165379	0.8263728598403176	-0.2960732645333267	-0.21252719101106893	-0.7164379516877095	-1.1547302328870983	0.4807700055585817	-0.40240030395306625	0.3785765295955309	1.5006983894350234	-0.595795046100389
1.0	1.742277401622743	-0.05230625154819317	-1.066182898537022	-0.7482348963467593	1.0637148949632635	-1.0420631498075505	1.241340294921542	1.3137484560038466	0.47958175664575275	0.2694914130211237	-0.12110489316149013	0.10171997807366584	-0.06294803355741788	-0.13417332568028187	-0.8657691803289085	2.0522023146313813	-0.322936729481997	-0.4804783689349063	-0.7787955990429545	0.26493845581187625	-0.7080247048701744	-0.2669949131410789	0.6969908983111676	-0.9502153891466274	-0.3096647832705749	-0.19933225221470077	-1.4304606577504526
1.0	-0.9816255101874396	-1.4010209264082725	-0.7932534913768728	0.9109054158139394	0.5837912593340215	-0.8282262254683344	1.3838423761604333	1.8977177626086106	1.6213807341206052	1.3127327854881619	-0.05901519202285754	0.06844141703566366	0.7601132214656876	-0.18128873477434995	1.8888094414485044	-2.004849157218169	1.9087643333016504	-0.437278525248056	-1.1877790124290228	-0.25168490013526396	-0.3718392574850099	0.624514893063248	-0.7630337754803537	0.7906562436360611	0.8107870537048393	-1.3965275099597505	-0.18393340359541926
1.0	0.6531371353941307	0.11932567243057508	-0.8640059067952693	-0.2883731827085343	2.1986709485658458	-1.9352680234177775	0.3213710442831578	-0.1963946591313295	-1.021569457269891	0.30059821405478687	0.7563243172781354	0.36849329721867474	1.0218808568290572	0.20935268671738927	-1.7130673005210715	-0.21719432410492825	0.4231252375440357	-0.6993818669862771	0.10966893767088277	0.04149985836061016	0.5783403802941688	1.330055572408235	-0.5535538614086483	0.037175648145426725	-1.1960009939603702	-1.09599287257232	1.491720279385601
1.0	0.28514925973917554	-0.14809615999571935	-0.17163789488308387	0.012395228731406603	-0.27920986926065977	-0.0742866369715527	-0.4547975155213452	-0.25214729363443283	-0.09093992615212222	-1.763057339322545	0.7502118563460359	-0.6652732898797254	0.5408321453906315	0.10734041114862489	-0.16188650740061755	-0.41343325461703384	0.3361922532449025	-1.080820449804156	0.37830286720938644	0.1460910634963759	0.332652170688639	-1.1493716893547934	-0.37607240450334545	1.0721052911033102	1.62372954541503	1.177273399521588	0.23638810729351792
1.0	-0.3405601785661543	0.6098944215616552	0.6258642501980548	0.6975963479644974	0.8636135345842031	-1.6065026644047398	-2.079421156597845	0.11600271873629096	-0.5241059096348746	1.0387916938639858	0.4461981432220784	-0.987134016083408	-0.6377522802009509	0.1989868324007613	-0.20801795968162876	-0.9350796900581703	1.7672731794770864	-2.3657641612566858	2.02243369584434	1.9056176141900083	0.6628829477010147	-0.11563409357502918	0.5269597947428241	2.379373916605194	0.2389492158793672	-0.2107807787953495	-0.8059131501015533
1.0	-1.321723336760296	0.9970247742872165	0.23268347245859913	0.5709647785702254	1.4490622242285442	0.045451023228098006	-0.7814290500927064	-1.6845161543694926	1.3196272577516175	1.6934222339323624	-0.09288377627138081	1.6421654075058352	0.5544734976053164	0.6556438283801073	0.032598312711527966	1.6229777591485914	0.6277502081117765	0.616347566270479	0.20721263537366336	0.17389905506020167	0.539988355627098	1.201299047656257	0.20576135814659374	1.146129055848146	0.8034254559707031	0.5377552969527853	1.8716634533092957
1.0	-1.1965499922136775	0.6382178872811498	-0.7807703708048468	-1.1741181496419757	-0.7070255225774894	1.094309974698423	-0.04794228511503627	0.7185978629297092	-1.3345173715621714	-1.9715083535406734	0.27613109661584145	0.8845452069298413	0.5171397595535687	-0.7403580427378956	0.4453903325097013	-0.15806162300285975	0.6033625324237027	0.03295101471941996	0.7522300834007426	-0.5200715248869371	-1.3900912630562479	-0.26482390196771194	-1.2339514444417583	-0.5705911717229494	-1.4872406719143427	-0.28781073963373777	-0.025905878408999015
1.0	0.600730261098156	2.1922852603570275	0.19326120058325882	0.36414484096136746	-1.604177580287743	-0.21411775203435415	0.3686798373849725	2.142086409875508	-0.4065618530561493	0.1077529383354514	-1.3653593577752006	-0.5679360323325223	0.16001209046225978	0.8579693697946695	-0.8116073816213184	0.0609943103545125	0.637245587881749	0.4387539884309105	-0.6624721407340417	0.4238712928274796	0.6410211482598062	-0.4688889821004688	0.4105273062020181	0.20754851773740135	-0.49303931102454507	0.027862698255568568	-0.48162565376124616
1.0	0.6994884863783761	1.8113711261121803	0.5649408519884704	-0.7499475310976901	-0.06608119546962417	-0.5311313035464628	0.35213469374972334	-0.6029111422034454	-1.1819448939947075	-0.4854420772990301	-0.7264723979375685	-2.0496258302155597	0.7151180378447406	0.6891280491804729	-1.25530035385242	0.3912616029731112	-0.9815978672113382	-2.579882073059326	0.22520652374515251	1.9587439182678454	0.5569508167672711	0.03540183989432826	0.3922385798116248	-0.08300494244894113	-0.05566461876099433	-0.44315756291835623	-0.5308675489610218
1.0	0.4755801970261056	0.23607372508582142	-0.9296317885866746	-2.0243211694760053	-0.7187646148996835	0.024873215661752355	0.9491356471311034	1.0417353587411498	0.6670112165920176	1.3819486352942942	0.06551736403599355	-2.182910061415367	0.09637510538953822	-1.1553008342991773	-1.0059688575037626	-0.09853211403704201	-0.43302369500602955	0.14242372125461236	-0.5532306031117493	-0.02301525249249166	0.5051915260722394	-0.1952155763672836	-2.1776102640017396	0.8902203442138842	-0.6312423884031962	-1.069245050928252	-0.5235777401793025
1.0	0.21481058854308555	-1.2173854468319225	-1.6682189494304802	-0.8173909965839701	-1.8421007222335914	-1.3984946646858336	-0.30039869129369384	1.7523124340921006	0.47021910039438225	-1.7099984055397561	1.7781199521382698	-2.2663961840183027	-0.7975087135176114	-0.8348695281437559	1.1805900227282267	-1.1778080010597833	0.11479551826610995	-0.7184924824991832	-0.5915208712383017	-0.9879286594783321	0.13739201340465274	-1.4707006843089925	-0.5792958295070829	-0.24520418141118866	-1.277889021045075	0.7743943827636284	-0.22818900660088434
1.0	-0.7487884371661733	0.004517804847788628	0.18794991439014222	0.27173163202445844	-2.086312576104198	-0.5497525810549462	1.2250441064602031	-0.5540026896317167	0.7954432155158834	-0.32547318166892797	-1.1501354402187784	-1.8302706786266245	-0.9041327656377749	1.0324187930119129	2.326689863247061	-0.2789478065955494	0.5710682898554942	0.7936144470286685	0.4255595882136514	-0.7148632182170972	-0.30878705422076863	1.3595369479095651	1.2674176681198528	-0.4231261877820945	-0.24733971670567484	-2.074073162106459	-1.1817226835182977
1.0	0.6252295885101379	1.065995992504883	-1.2194396661851867	0.9404087217110597	-1.4647655920786933	-0.14163529397851027	0.04151313025118059	0.10408403583013055	-1.0974486839956838	1.2136146350069055	-2.1336531202814837	0.5378208102622923	0.21783109273654683	0.6455047157439487	0.6507642039450776	1.0597408353413076	-1.3388457714827129	1.4216639999709948	0.23332275988655418	-0.15086824180794825	1.7038551293322224	0.30139914638346044	-1.6589456238884994	-0.4412996170518754	0.8153172071274709	0.7933473158078902	0.17104930932235612
1.0	1.930457263262941	0.7192995935214468	1.4496398436704852	-0.2523862390857768	0.2064640169375142	-1.345218282907762	-0.6593878991320001	-0.5742308751147872	0.196164425469977	0.7323344918570568	-1.2753522131722892	1.2422635063520342	1.2222754944062373	0.10256607511246227	-1.336833655215479	-1.060618741407237	-1.1060328062893465	-0.36271138193005936	-1.5507229947007604	0.09772003574815175	0.5856154050847231	0.47307901869695607	0.8632585117876197	-0.04403659357113455	-1.6797743871739335	1.506446039454992	-0.2323083209941906
1.0	-0.11785773554646702	-1.0487996504277102	0.5717550525103205	1.3021438613192522	-0.4718655573084957	-0.9804035015016552	0.8028182864580358	0.039113980844577866	-1.6878354258276365	-0.3775644232804643	-0.990464997883247	-0.35310462895467026	-2.373999038590995	0.11993944001918447	-1.194963302977124	1.413286476046388	-0.5867807263863716	0.21425907694926916	-0.23393439765600485	-1.361512999570131	-0.8867944088365822	0.8091201960692145	-0.73486096002104	1.7610101558333269	0.08708451035991016	-0.3360225249302715	-0.08664687808725229
1.0	-0.5671992535155778	-1.7105899727647973	-0.29430233599023337	0.12442503903493207	0.1457401665234649	-2.7855182388923176	-0.06387178592789537	0.27254256745081223	0.9625667378588518	-0.5852391665291298	-0.2789419644378196	-0.6237811758889856	0.026713225987348956	0.07056966067750302	0.3989424637985238	-0.26409432385438386	-0.2933688435345959	0.9447999558096799	-1.5144034430601243	-2.494543585628352	-0.6265607173791302	-0.15335190232401957	0.8535368532427311	-1.7657850046633188	-0.2640375998731711	-1.5833966479097978	-1.1104648797207444
1.0	-1.5847551349388806	0.6349223927431604	0.10933018071620437	-0.8578900031138936	-0.5720241613791968	1.0849509157546466	-0.5282279523297768	-0.33292359305784086	1.1916491865807883	-0.277254805069901	0.13673794328538444	0.5344382109806775	0.8224237229078841	0.6437135228186207	-2.6373008286352038	1.2513021000321904	0.40395322164963793	-0.9069247675481779	-1.423733184878614	0.9682482274038241	1.0686416032840549	-0.34225946145656405	-0.9836665947411166	-1.5518473058687146	-0.946488365574439	0.6075228386963627	0.02327906961777188
1.0	-1.656836146328067	-0.8782947289152171	0.6621905232666628	-0.031256369551945065	0.3761052378051439	-0.0027841594434756286	-0.1148310027035946	-1.0501479472556876	-1.0693490967232224	-0.8686336610754926	-0.18957678843382997	-0.434997323953894	0.05860395960601384	-0.5345326011726006	-1.3885775686379362	1.4759166910859909	-0.3844496303434278	-1.215377110002193	-0.04889438240652887	-1.3660601181939016	0.45053182540917647	-0.3838851053095445	-0.8245001880179887	1.286110138100018	-0.3004822222832184	-0.007147345077557797	-1.8300585972737904
1.0	2.8643528311747275	-1.06538868489399	1.1991547780694474	0.9972523694380606	-0.17693645462125676	1.1994455692818995	0.4639578739858212	0.8986997191462202	-0.08288050830195502	-1.4432728018837206	0.9154564970559714	0.07320971683827023	-0.8259313564888497	0.759817238984985	1.5402977458288576	-2.067633725193279	-1.6435801017005556	-0.9950956977653322	0.16566079369498182	1.5312373471306746	0.3465424539003779	-0.39825127276357053	0.505154641344304	0.09237565509965855	-0.5527382535280517	-0.4252759321502602	0.12767915054669243
1.0	0.5918630021629787	-0.16475894526747417	0.027319985913573836	0.035685273000122725	0.702700121563595	-1.1005092218688795	-2.056686966209624	-0.16135437550419993	-0.2527531084347678	1.9080064710859972	-0.30198392209550307	-0.2782194721729414	-1.6830137119505677	-0.10401317486674236	-1.5721640000907042	-1.1298576133277918	0.4716665611799899	1.0167126737560759	-0.5935112496398098	-0.3621898166552671	-0.28607403643174656	1.0935263361535297	0.33422334096404616	-1.3143463557238904	1.3510933432570829	-0.35208010475124296	0.045871807658829145
1.0	1.3542808550945609	1.4357575506127107	-1.2049527700598235	0.03546975447671867	-0.44484283911824196	0.7663828345163297	-1.712831217081833	0.07428797901414494	-0.9469735453188827	-0.4472979641508009	-2.2644875809894103	-0.5127107078091806	1.2323442088729302	0.5354403022827853	-0.4746047998399534	0.7771098825933864	0.7271158376564033	1.35058061993623	0.8800890583860277	0.37548294025294204	0.37777518180693587	1.5041255574144474	-1.2355288149225818	0.16235131749666049	0.7524493026959767	-0.5601934561278746	0.787454148886657
1.0	0.7241976486613085	0.29249178099084266	-0.2735654893253488	0.19211558558226408	0.7014198967495593	-0.9940010414910608	0.44750068916729285	1.0101790235885308	0.06097334025046231	-0.18219081781545873	0.9457625203361476	-0.10094067186652016	-0.6875199819216584	0.5112529539594282	0.3536585901264335	-0.7481972809202218	-0.5431096597757905	-0.864907974792687	-0.14220738135575758	1.517590998896987	1.7812294091588408	-0.5147555626899843	-0.2379366027458657	0.6095770743967337	-0.026903573191950532	-0.35158920235543545	-1.8424009496784375
1.0	-1.731881961344393	-0.16108608244573852	0.015356305845434525	-1.7217084670536211	0.479525658828787	1.6014030698656423	1.1327709726224864	-0.25276465726174563	-1.1664690320883293	0.7682103273777346	1.1330771286103012	0.9947989938244843	0.8318106936334673	-0.0080710382263431	2.576177671184973	-0.976764362306837	1.3347081702433217	-1.7027579412006735	0.5119799304767862	2.114203704631461	0.8338679822859805	0.2867116593908253	-1.8363701861267956	-0.380898161335583	-1.030887264730062	-0.24676371699750063	0.2851043584973866
1.0	-1.8147616829254598	0.07538255116829483	1.04328126136981	-2.3430072872748866	0.9073302228997642	0.5966093174252453	0.17479810900733547	-0.21856838255974081	0.5659791292886387	0.2794820931129519	0.8568958703063346	-1.385267323982	-1.0904998775537802	-2.215841269127389	0.5062222037607534	-0.6470121585815736	-0.026186009716386478	1.404070981080625	-1.2161993926104024	-0.3939363423134334	-0.033096103085467	-0.753542419795962	0.854178150081993	1.0205305407215033	-0.04543377770490105	0.8858057102217626	-1.0731311566047232
1.0	1.7691549263395703	-0.6261680392625876	1.6891684784273324	-1.6760621424933466	-0.46751637750152525	-0.807204055358023	0.9453748750385688	-0.4514488903601194	-2.078601222976357	1.2066596023107958	2.0627044003670245	-0.16290211137679977	-1.3673003233108223	1.0585389439722548	0.8431844066404881	0.4846139083486276	0.7551905739378795	-0.7222133228973665	-1.3737801562731322	-0.8031875925033579	-0.028676510144532232	-0.19579378426669897	0.6080165081425135	-1.7441177607713518	-0.5371325054028525	-0.29529484655911514	0.6998440102885318
1.0	0.4896873103748396	-0.6221455031883177	-1.3005177582378686	0.910049180247476	1.7500599339097431	-0.3934025721931462	1.1734466040921145	-1.5271832376055212	-0.06637767501607593	-0.44131910397258345	2.1486582731303656	-0.5420655569513768	2.0774880176198045	0.5997947170166616	-0.8613928819482327	0.9300795286474743	0.258062159270512	-0.02360555838413135	0.1465768737273667	-0.758260348513002	-0.18447035605706963	-0.01945144078119323	-0.8924675180373925	0.7320547696280627	-0.3840865806286992	-1.1227491692166751	-1.272844336115329
1.0	0.8697490145300898	-0.5480117537408306	0.9271495144861858	0.6188805527837783	-0.3351649016855931	0.6656080878535496	-1.6356287851354163	-0.3081101802212332	-0.9821235198006509	-0.9786366558880781	-0.32435958637512896	0.3189043259182453	0.19159469981879199	-1.0827362808942775	1.29857793531838	-1.5462776464500498	-0.6453243668100961	0.9210706865101648	0.11177797503187092	-1.5925537749612957	0.009678192599457562	0.618493700150259	0.3657945656018303	1.0943088209136307	1.4125310242157858	1.0913666154931878	0.3587761893705051
1.0	0.49747859460365246	-1.5482703414821926	-0.4053278998784109	2.743644992619609	2.1160289675747426	-2.1438518817255643	-2.270907611665559	1.9013957132765078	1.0749493682202853	-1.0474415782570083	-0.04799583590049448	0.29101566846137045	1.0463294371452772	-0.17173154082909312	0.40947497524206994	1.8608015858573583	-1.6178400746224852	-1.6905384021935879	-0.22120394118298878	-1.1188835084795254	0.8276387202780705	-0.7059156221037809	-0.1303329199892158	0.9965439103627294	-0.7061880080904819	-1.0770804064344877	-0.9735070550659556
1.0	-0.4651667572367386	-0.812875794321305	-0.4017451430012186	1.422963991183728	-1.5262348794342326	-0.9720765701221736	-0.1419498576584882	2.2430008945220843	1.1550511305559705	0.5735924479306207	-0.5770283085286542	-0.6901415644724749	-0.942423027530853	-1.6136405757895045	-0.6020430436617381	-0.028572781177484453	-0.8248718130775565	-1.1802161030223053	-0.6001057348777792	0.7302389543348535	0.17161776086433417	-0.5986634571164833	0.7487931967303401	-0.8365820395573711	-0.7961462521709641	0.565631070667492	0.21825844447296286
1.0	0.22904502067826862	1.469952477647815	-0.1988387731441367	-0.011968019487328911	-0.3883267859409657	0.6705933821086566	-0.6904033234700839	-0.9985752528183759	-0.9795344126640987	0.04224323423518799	-0.08422966618518138	-2.9143870484889915	-0.41405120762080483	1.443697211794634	1.8366505357499114	0.08625381167728555	-0.37785404416827034	-0.443045541207235	-0.15811223996197007	-0.45991671969791637	-0.7393723804783626	-0.0659760805244602	-0.04883157841461114	2.3248121133406143	1.9794810089512709	-0.028687579000306163	0.046030281440721875
1.0	-0.018038796314859586	1.152262411989946	-0.5413760216689615	-0.8425047708544857	-1.9673395934301416	-1.3440950588823712	0.19691496880103834	0.8163653083137578	-0.23706662474738766	0.5538066555514404	-0.31642147001091736	-1.0729709707098485	0.1428305712406707	0.48374381484996026	0.21263975536383384	2.3563626516860077	0.060067970939786504	-0.14799098967481383	1.229606004867685	0.28056148355911187	-0.019607991474803667	0.4269052680236996	-1.4247637804769253	0.9853626772143966	0.09599392402417656	0.44598049629288916	-2.3515852269378805
1.0	-2.4968194951465423	0.5723394671052184	1.0575316711459064	0.3535671190644556	1.0700934291970319	-0.16528729764748915	0.6895718944439009	0.3275990982136322	0.04555725515353022	-0.27345693622270384	-0.1880465299243855	0.34920471499744205	-0.5100119860237374	-0.0831223864616945	-0.8651028110185419	-0.14377581489229063	0.49042441193437386	0.07759697659357548	-1.9881107931588953	-0.42275730960384633	0.7242065368225065	-0.48926977349528816	-1.0687205059365557	-0.5218096912680357	1.5596688161591579	1.1298649749992997	0.4467580249961822
1.0	1.1248629057719604	0.13417211364209547	0.922103006463451	1.030434862967744	-0.024729613323520364	0.8080810109856165	-0.22249688493868316	-1.226192204612331	-1.7523181194802544	1.25345205829446	-0.9950533432502512	-0.7636887254240508	-0.9105247644770404	-0.8106147270002707	-0.32405796703434575	0.6451365658715091	1.5347530056250316	0.6877393106947768	0.847388705148069	-0.547568492092036	0.09037580388858739	1.5847993491908277	1.3473891020821445	0.42069076800346517	-0.950692832287336	-0.1312932739085145	-0.15950211364606412
1.0	0.4396821061742158	0.7587904867157809	1.5373532527124378	0.06512573931910033	-0.4443077453411352	0.3128767503907449	1.0827453420234445	0.6218885934765388	-1.2556661909623874	0.4112902411788023	-0.21542457984323127	-0.06073747185727062	0.02922089159546391	-1.5068190322317851	-1.473903902121325	0.32327193758407063	-1.7870692222840088	-0.8921387880153007	1.4961352942008215	-0.4748279606694434	-0.6153114928870441	0.2081839302045588	0.34452663525475025	3.1971600708670858	1.269743702014323	-1.0518856009923008	-0.5767831608613749
1.0	0.25427466228341145	0.5483521241245969	0.3383601156519569	-1.3162673525246584	-1.6904520436215758	-0.6100722451211071	-0.3082479054496703	0.6503571491130535	-0.13822709026797855	0.3762172153115018	0.5039669752658625	0.26458292898418	0.6910851630542562	-0.013310283266834397	0.16280547838557538	-0.4381692968692214	-1.0056679390133871	-0.38329387186870767	-1.6418418959502157	-0.7811389739502138	-1.0437147857990166	2.0376070251951517	0.7831780630576386	0.3800354135488311	0.3667525605114698	1.5866398634980232	-0.20884108807243684
1.0	0.1699634193839844	0.3322514138697041	-1.1433135643879788	0.3188501975464549	-0.4053201695239305	-1.1050994848019131	0.7221405417805298	-1.5418691881299647	-2.0502673865392933	0.8758951920482643	0.41441030469996537	0.25396552881718754	0.38963916609080823	0.415327079572835	0.041601039635673374	2.309572097798636	0.6652596828356283	0.9524158001485472	2.297100353747543	-0.7499734073324372	0.6721814741475861	0.24025938832138805	0.7152425500871568	-0.044642431607705486	2.362577376717445	0.03924057460537314	2.1656258206689
1.0	0.8784948794944345	-1.1682234969008989	0.10791802882927717	-1.0843676828653055	-1.223894259973278	0.8711696090931507	0.5902264018557363	-0.882129740522803	2.1308263867483404	1.2299875276436936	0.4680282896007394	0.5764740393095157	0.6585268727099963	-0.3789299990565245	0.5631814627038285	-0.3574700069295499	-1.4023281400503542	0.01886165081033797	-0.019868721976667107	-0.9426441540986991	-0.6512206886665577	0.26037203058320024	-0.29483027852351307	0.006657964856351866	0.7818815677948113	0.6660868620509188	0.05112163890227069
1.0	0.9252806391767143	-0.21280530170743	1.2573736383060634	0.10615667487896617	-0.028259650495810047	0.10526025064346614	0.8846660958860233	-0.8634954283169917	-0.7661459326248572	-0.09232247387535551	0.43936906757020516	0.09365620907435175	0.10082388215286055	0.5142069550967264	0.1971267656328069	2.088873845065111	-2.108976216196476	-0.8117116319128295	-0.9817040094555382	0.08572939229696276	-1.6186847364400307	-0.8558732484742557	-0.485855560944336	-0.9526490041713717	-0.5770906060077924	1.2876961850182518	-0.03365003433311096
1.0	0.4596220144362138	-0.7380261515829474	-0.14093282269571522	0.19095360076137477	-1.6320273048953664	0.7485543701016764	0.646894496217797	-0.7325030072793749	-1.3975029661993448	0.36759029774041757	-1.1338524989581638	0.02211009461432549	-0.6509200649733788	1.682043101296816	-0.23960516566438766	0.779277172785247	0.9710387296998187	1.374447255895841	-0.6167427478636438	-0.17569714837921485	0.2087013471351307	1.2608871199511358	-0.4528753258697041	-0.24494541218516988	-1.322475614342294	-0.2977042526910321	0.5639762184438644
1.0	0.5073103390005199	0.20175341220768941	-0.5667273827249489	0.2827528630874344	-0.3125577572511417	-1.9097532646101527	1.0074127054842974	0.9546142853262621	-0.5349019104049183	-1.8066204467540932	0.5460128907768577	-0.49950174540008313	0.5618909900069234	-1.7827393635759452	0.9953934601359786	-1.208594168272863	0.4977726829007192	1.2707795911643798	-0.0670335358259848	-2.2022595836114927	-0.5828193282723068	-0.12420009645263458	-0.7218844624167998	-0.6615428915905324	-0.35673831255037186	1.7823990487896537	0.16455190566057767
1.0	0.22579016412523495	-0.27519994602606707	-1.1718329215309005	1.433650208610999	-0.6734402241828521	0.7850588408275775	-1.242086015377172	-0.17912497346749412	-1.1427919558484216	0.04784878088681529	1.732012462103071	-2.261198290306646	0.7302004417918295	1.5486206511852207	-0.7086676811740387	-0.4541174445620509	-0.1621179371708327	-0.321816006438178	0.3728783100971257	0.22104592289154879	-0.24486609126687875	0.44936773511498024	0.8094481720032144	-0.21120037532588978	1.6904732478520175	0.20961778798405614	-0.19398071555080323
1.0	-0.05046099765420775	0.1678552984296388	-0.2837155756649596	-0.7877998674359645	-1.2963635139875616	0.5881719276010083	-0.6061591885961237	0.3080527674625221	-1.2626705136247445	-0.14138482263857455	-0.36296899141892436	-1.9849418246023802	0.020609751739038455	-1.2132114772106757	0.09969257436930397	0.1536691167755828	-0.05848661507272302	1.0575231046519917	0.19895601374094676	0.037069547913603396	0.391792927778228	-0.49089708777983804	0.4428505185697353	-0.24627842941912675	-0.4127982204665557	-0.5253508608786097	0.3421463765641669
1.0	0.9974495568042204	-2.04923586277735	0.7851637978485609	-1.0540134234454503	-0.343713475326925	0.6266280125496757	1.2557849420568943	0.30137616343382306	-0.31694833694051766	-0.9815850140228398	-1.1496877839570188	0.5852877435582532	-1.6950400622839614	0.017670577765021612	0.5265236520394361	-0.48752411812777613	-0.7261054690617063	-0.0002163100586162042	-0.4264369849597843	0.5808954836251256	-1.2393583823744583	1.0041170980565526	-0.7999885728211169	0.27847755958395304	0.7310208813282163	-0.4622918018793234	-0.9895950084707981
1.0	-0.5196629724444835	0.9318416578051449	0.3934645235855228	-0.24517253187241603	-1.5058241450344605	0.2511172309646051	1.037296837654345	0.7191316730035842	0.3003618080823825	1.7487778176909832	2.5026429676495137	-1.258196045291461	1.3334633173849708	-0.32980739372080564	0.9596008449660499	0.5620382927213097	0.04361328512983433	0.33813048711453536	-0.5076501676386251	-0.7435292844912939	1.3046291989868448	-0.116913034762143	-0.01217533659910924	-0.14452215419768813	0.3999143796738557	1.4314205770447503	0.4015712239849995
1.0	0.8824104451628362	0.5125219022393589	-0.5450739225323589	0.5627264365123165	-0.9846734039334185	-0.8560768257594339	0.7664138295037188	-0.2021694456185752	-1.7917476642019212	0.6532438482997196	1.4728331604209441	-1.035947325562948	-0.5101009076886928	-1.1714131782722186	0.5018302225118363	-0.7767812410960498	0.25702288131304013	0.9509157379208957	1.2762234304901663	0.850973409323144	0.48620346294684536	0.7385742725645851	1.2878071815590977	0.5895031094973932	0.23950873303940612	2.401205120446184	0.4101721819592459
1.0	0.9590724480726455	2.468780652369523	1.7531580180775965	0.004344443345433778	-3.1070782733359743	0.09262076304782821	1.5684104901219618	-1.489650168371017	1.19263108797059	-2.049303468565541	-0.5076731051844058	0.6740629507129738	0.36058935281228227	-1.2895870268957221	-0.23175200757061273	-0.392079930522944	-0.6246010110895154	-0.3655413014666475	0.6046288435380578	-0.12511228621285198	-0.1430863429107764	0.9470717729529322	0.6456294486971399	-0.5171536394454842	0.23576914387804127	0.7952361568550569	0.005008598290757002
1.0	2.4311087664251008	1.2222055386685313	2.2728428980127773	-2.1490105422633174	-0.16710807621315993	1.014808619846355	-0.8070251614353791	-0.6496520821734919	-0.4914925879226537	0.1345962451788723	-0.4748135147214601	-0.32570744706959975	-1.4641893754604975	-0.17648837927857908	0.2885942249628476	0.20317990432736757	0.630296929232388	0.6394853228315565	-0.3166954705269013	0.39669735383877186	-0.48108891268216336	-0.240575767893375	0.7957959730285694	0.3589176991641463	0.6276473888764983	0.9818660843112663	1.3729510484215994
1.0	-0.27708990902725944	0.525481326744059	-0.6399304551970755	0.23416981535751125	0.30522054140727156	-0.1889848771732763	-0.2884284699212556	-0.3018888686979777	-0.6843410640226999	-1.266964361205608	-0.0157986902155928	-0.6569003189476652	0.05754950211172146	-1.3636435579613988	0.6342424408033159	-1.047108778385331	-0.2931316412166911	0.509965184149115	-0.6580986330977624	-0.03232664946602386	0.009154784908180018	0.8333113826944185	-1.139355901411352	0.4771795382268641	-1.3905954052547895	-0.25843328218036665	0.9900904323877058
1.0	-0.2773350033776216	-1.2246074992941305	1.2242021170968858	0.10004322923152964	0.5668523492814689	0.24229358349192942	-0.48764007218356464	-0.1597708689565795	2.3696529505351633	-1.622693395560133	-0.5647297865089566	0.050249296773980885	-2.278398724459998	-1.4699347324632768	-0.6377854395679211	1.0355601606748868	-1.5851685824933757	-0.5682755611284327	-0.29987433718663115	-1.8740663886359814	-1.2745686492115949	0.1435430818738814	-1.8665973877092514	-0.8775100568920827	-0.4649598905110761	0.1750747931228426	0.37167528467922056
1.0	-0.2871945374935461	-0.4232326218300615	-1.7475088317865162	-0.04464186022210236	-0.4059564936369362	-0.34904674537135666	-0.053742299460278926	-0.5613919435463401	-2.4075041285206877	-0.3099820364188053	-0.23342231140421504	0.5214730067391603	0.3045352818928145	0.782751536572081	-0.08422649818832624	0.4860205011110835	0.8624729646549453	-0.4957900257537325	2.020883541661833	0.8013218273342717	-0.7609245688997516	0.42941490053030895	0.8313698739972313	0.13194766775919167	-1.950558169651992	1.7876221294942756	1.2789776985617212
1.0	-0.8046562066259898	-0.2031778727704357	-0.13010498185017877	0.4778089050096864	0.8444521949888649	0.7375811386302583	0.5554608895919512	-0.9333223989272662	-0.09529805287052205	-0.21926876332516082	0.008960280894943308	1.1195141674798457	-2.0142281520925653	0.20947310704340794	1.223808395580127	0.051981353357583145	1.0250492948399108	-0.9456832364838927	1.7915689668510395	1.413944354406693	0.874407435143919	0.045377031018000454	0.8989270883132513	1.2040876811060341	1.4445866366320397	-0.4421309533190282	-0.0382678383376695
1.0	0.5952437279277556	-1.631393116885536	1.1103139908698503	-0.1326634659580635	0.8475409620029205	-1.6445722591257204	-2.051335605769405	0.28224039122038846	0.30563295322375233	0.4240192504375145	-0.2103419924865776	-1.4079704969761824	1.4392278375683831	-0.10135791405833755	-0.19429006841666868	1.093938987648383	0.7810693279889214	0.09235459223697531	1.9478233661430546	-2.219852682432774	-1.4038705989356925	0.20810732885472852	-0.3472436388323157	-0.8052444601311299	-0.9212555884455725	-0.6336123451590349	-0.16485511130293262
1.0	0.47797772173699704	0.5291837086375233	-0.25617509894010937	-1.4403164794595429	-0.12316657416137312	0.7640418643304229	-0.5204312142880876	1.5136154037156024	-0.40940375129260914	-0.24086489994690335	-0.10684646891418667	-0.3254366174689408	-0.0007074395100326397	0.4752941579694728	0.017846636217991735	1.0740595247991223	0.4695788447768861	0.08985366338879193	0.2398181174781834	1.1389686054602302	1.414952545400905	-0.10579160997503166	1.3419474649959249	2.4130785041749454	-0.19723134569783085	2.1091278181837785	-0.46419233501724777
1.0	0.2883269037544026	-0.22104948121916532	-0.2898534882026146	-0.9776206095763195	1.018657676038336	-1.1511905601571266	0.2220901056469417	0.9804879740106148	-0.027888652213136127	-0.15865580774009697	1.3716857112509098	0.5725298424117324	-0.575153449187781	0.0686590457884326	1.5433078927335864	-1.2344039164822789	-0.7515033530674265	-0.4050943958950553	1.205513922432739	-1.2632679875364736	1.303522608507631	0.5656383520015538	1.3295688254978224	-1.1392959783140064	-0.9009782931540855	1.2699000177552142	0.1456407859585211
1.0	-0.24736406482972786	0.5496559766161585	-0.33932133432677863	0.6361831976306003	0.18611947246071772	0.11210814129114198	-0.282996121414822	-0.6258945094782401	-0.2827350014260902	1.3138798402071397	1.5720784693216916	0.8657972959537432	-1.5066394753545664	-0.9510303979276872	-2.0242905382097387	0.708454827301848	-1.0382641253081768	0.8593772742474195	-0.8684494231598008	-1.7475749341356928	0.4136271980091992	-2.3380683272603497	1.1864884364640649	-1.022098869643905	0.5950082490618797	0.5741160457475205	1.2330158306950298
1.0	1.1892985141181387	1.4671680528298507	1.7177530413080977	-0.18455322854970138	-1.2930579746537405	1.3699530889473963	-0.8071711682548458	-0.33990048491448643	1.6611050371594944	-0.5843729880238804	-0.4920217838533039	1.2783720388296897	-0.7829714087322417	-0.9335977326568679	0.505143012050994	1.8330893111154125	0.46677000105896416	0.17229383320883515	1.997378101084931	-0.8859783852736082	-0.04960205427300161	-1.0835798835101584	0.06302141262019872	0.021355451257047884	-0.414250561217239	-0.5082046853051909	1.322750670727676
1.0	1.5976049858823966	1.1747308700163925	-0.6889854099589364	0.968570249765709	0.043590700204888984	1.0864225518797166	0.6868664332508002	-0.41631161610826506	0.8437458066563559	0.9897996621880054	-0.5904283298589055	1.5650286026164375	-2.0025092142671155	0.07317899858899214	0.41095005354720654	-1.5991320825033328	-0.7327365582156	0.7642744964247361	1.5372356938772918	-0.49281166370418933	0.8224110280394565	-1.3733159379782092	0.5952479902325677	0.04938649036657542	-0.31948506915009156	0.40837398083751425	-1.071084708845244
1.0	0.5619930303489946	0.8519770169168952	0.9173611514586717	0.3662676366981495	-0.2271318357443279	-0.09386888625826129	-0.14678269225251758	0.30954907997645575	-0.08691400964729602	0.6970216986401367	0.20991956512232812	-1.0897059283389428	-0.6298295193060117	1.113382449748247	1.4353571120186082	1.7209202328124498	-0.0683502386511066	-1.0071116393454078	0.7409861875498112	-0.03572909019582035	-1.3014373425115415	-0.8203225725138503	1.5829362864761995	-0.8945083159766553	0.33335657245293787	0.6018158592455976	0.5695028585646131
1.0	-0.729051523345527	1.1056151770523894	1.3623493514023364	1.9411393496909572	1.895670738268782	-0.24779816044751185	0.5784709727141519	0.8192962608503018	-2.2127920942745956	-0.4132621205600057	-1.1369944796302867	-0.7575216011464484	0.7705130633013035	2.428334304675991	0.3381965438105031	0.8065860219736533	-0.04813460002639038	1.6336255204402432	1.5631829994625988	0.8914372461704918	0.9403910413389542	1.8420798193601653	1.0154580186962001	-0.594742733912853	-0.8962843685780706	1.6192225692031268	-0.6829743149398286
1.0	-0.8113463801105243	0.7022769795734308	-0.03703267134304581	0.6815097102466878	-1.6120499174197698	2.381419509698781	-0.18428193658677575	0.5047760883054323	-0.27692278317821206	2.0694791243685042	-1.3643048254219061	0.4364736414961675	1.0642102708225472	-0.40016688824492175	-1.5172438707339349	1.1926002599729117	-0.10424796822499818	0.13290462759508084	0.8434572472934151	0.4362732072959558	-2.1696338566289706	-0.7275483234908011	0.41193776337319704	0.03616884004386369	-1.0244358972175667	-0.14656285927221055	-1.2023430579932026
1.0	0.11281772072047797	-0.31270477499661564	1.5642310842879554	-1.2049585508183822	-1.3740866119782447	-0.8460960950726433	-2.3169634522122373	0.628210255738862	0.8871380975220772	-1.4111373839032533	1.6522450209080368	1.244550210659836	-0.5585360170166354	-1.205004067760126	1.8714541428045834	1.1801633509022404	-0.5092232288676625	-1.1289177868319051	-0.44749950481171535	-0.29444029003245353	1.2607520029411219	1.1287834118156186	-2.0021088477225533	-0.4585467096971996	-0.6280839019775994	1.2442445916499576	0.24993099971972188
1.0	0.9607111264459371	-1.324321814975266	1.2045550949298045	-0.21389194065109066	-0.34563346378969356	-1.1822883490411749	-1.8619216514521257	-0.008417696512920481	1.1850246751045734	1.5356047569415048	-0.3006941964579055	0.1483161720761195	1.0267066065641357	0.9757697765144524	-0.9710664134658239	0.28742448184834135	-0.5082964155633554	-0.20846710137581562	-0.39233706907186494	-0.6850063768311749	0.560557449210193	-0.01700025700449932	-0.0233263473334682	0.7346224346076827	-0.47952447666980647	-0.4980675064154095	1.2281777641135825
1.0	1.1619646815551203	1.392688675035569	0.6318139385983803	-0.2101794959061498	-0.4836164246737832	-0.696641826551882	-1.0687336992560188	-1.5486395511244406	-0.37274300266793686	-1.3055254140072956	-1.6901288258210676	-0.040317826314803726	-0.348470880014555	0.8348994428074367	2.926919710408276	0.0009167046949350221	-0.9479410168358609	0.1357722368371969	-0.14297216433147145	1.3441408946476006	-0.41876667388255195	-0.09568744909074403	1.291588808448146	0.10511223109371882	-0.11909862323179032	1.1118008465104752	0.39912952730785134
1.0	-0.926696365740724	-0.24904903661566144	0.41074916040816223	0.004437366793247307	0.0214181851238712	0.39619448020804837	-1.3594952193287946	-0.6365740445002119	-0.0376725779049426	0.6892621825140306	0.39661562162496233	-0.892464945741583	0.3161116329372481	0.7930199118753652	-0.5522156754340358	0.4714349882935306	-0.6153428212085248	0.17310510830892537	1.46310820601377	-0.44120071391317484	0.5974096122696659	0.39745192926018985	-0.537809156846925	-0.8558225996743346	-1.1254856139146099	0.9963009961075748	0.432975208867508
1.0	0.40568166126914457	0.6344273761780316	0.20121575253485782	-0.5511437024556739	0.5016369941204161	-0.41813370151823853	1.364423898459724	0.7579671527043145	0.33442975678154196	-0.2644366516172847	0.29143200663731367	-0.9209305249125961	-0.28491187878768615	1.7951912324711865	-1.233073178402628	0.6372263812009605	1.2550025239891107	-0.4290224379883731	0.8021933171426674	-0.9385805040076456	0.06024578329877202	-0.9872256850544289	-0.3809508713143742	-0.661449622368822	-0.7566776924110724	0.48748779589667773	-0.8222985670274173
1.0	-0.798744510411522	0.18022509536929743	-0.3131330705037327	-1.0436880188939146	0.045972918078101346	1.6146722956124813	1.0571119401693012	1.6136283047701327	1.514985226464381	-1.516717352691069	1.8008979145223707	-1.7856096180507024	-0.6998292270174904	1.34871398398406	1.2452238110460019	0.36599333211226254	1.1865630746171092	0.41409976551372457	-0.7643479541943323	-0.051679929037875	-1.196391334136575	-0.4134914753958442	-0.955725447911661	-0.9898079230786888	-1.4051280826280812	0.11862689124488143	0.47690988951264596
1.0	0.701749319604199	-0.7413654168494677	-1.2102966393436394	-0.625678274440626	2.1173611520004534	-0.19049340190459588	-2.137763756910592	-0.34677450666347576	-0.2106977374279047	-0.07093481928075199	1.6256468347718496	0.3942330976803802	0.35455722355951713	-0.08011473764164706	0.21174273369651533	1.1862411575593297	0.8146324845506308	1.087330865582128	-0.4659879360957779	-0.17605029013265105	0.9751900687311842	0.8306375576654673	0.6476048990350878	-0.4462602063613922	0.5048363889149506	-0.4445537419015301	-0.6878203467474132
1.0	-1.653551332158269	0.5213575435630172	-0.7137209230124716	-0.2531090129082892	-0.780868669870787	0.8906123822580153	-0.01051002619137581	1.543847418041147	-0.5465838111489304	-1.1993523169656557	-0.1317789656011695	-0.15431859935765915	3.021112238129189	0.13505813129138416	0.18458097100783913	1.1826356141433778	0.43048747316801306	0.6924842147614673	-1.620418309319453	-0.8984053926226888	0.3994656189842038	-0.7727080782337761	1.5868226655826552	0.25479585501481294	1.7351612806890613	-0.6229356765883335	-0.2519832353406526
1.0	-0.18090247220337144	-1.499532007207145	-1.3305531906619854	1.306264746147125	-0.4670710318276822	-0.5755497883087526	0.8524963713289928	0.33012839369196384	-1.7560015644276759	-0.047937173799090495	0.040799261380561135	1.1455929001735219	-0.18714937442685095	-0.6818788147932197	0.7112818335422156	0.8090695320736947	1.1964986635451225	-0.3386369664616514	-0.7479553467258051	0.4112796189707413	0.623507945240218	-0.34868395139553604	-0.4929627576593692	1.3280621942246411	1.22047575225803	-0.6204022032783082	1.2892878834417545
1.0	-0.40412642516987096	-0.5950447410398243	0.5628428023370647	1.1552340138545019	-1.0595900176775936	0.0002751745514430371	0.5960058720260681	0.5403366799942603	-1.3762037684665684	-0.3164406910150518	-1.7886145136673235	-0.5656826303645338	-1.0920803724371115	0.17084048730094636	0.6939217403659744	-1.2950985764310081	0.19630946517341927	0.09799192060295	-0.09451681311679563	-1.2270457161727084	1.7404812464346184	0.1436773789582008	-0.4352952703450795	-0.3850272124650153	-1.2471113851955524	-1.636548949023786	-0.18976253487318653
1.0	-0.919408883997846	-1.8107146866892048	0.3835324963660598	-1.7760764308169208	0.06208674723061522	-1.022762212046706	1.3028742723122242	0.14128999578646845	0.31829818728259185	-0.13711970970649148	-1.495253412146339	-0.5211023238697139	-0.5404643334700593	-0.6288428556406613	2.8965358810570176	1.2521573273429714	-1.6723788517590115	0.7754523057822422	1.4513912091142218	-1.4875035434174304	0.5103373924141915	-1.1684801250669772	-0.06488143636826463	-1.255222890180711	-1.8285883312161295	0.11486797471169112	0.9300336218384218
1.0	0.3366688330642334	-1.7549072014422418	1.5258492585936376	-0.7948631711682363	1.4892583400720436	1.0860873633107746	0.718839208242619	-1.2659820964497046	-2.499619119247412	-1.4736822862370877	-0.09760248904844546	-2.1150152654445464	-1.2976632016193628	-0.06393145892744692	0.7760698216534361	-0.4130265228366592	-0.3105902261367235	0.8454077234608162	-1.2698330488656275	0.9609093272321121	0.381171940237189	-0.24876673114455167	-1.7520695199651615	0.31239479082022337	0.08628108864135407	1.1245829248245538	-1.2293822282762956
1.0	0.584998538876454	1.5295393057423055	2.026020125309742	-2.2781469919778674	-0.2524687938056254	1.4354708291566616	-0.41661842727320914	-0.6788382685729458	0.6652178856230436	1.5494478037615262	-0.34593215093306906	-0.4089575611929386	-0.37888097854913794	-1.121276312138942	1.9095339713083797	-1.8907919494887737	0.09896619492738744	-1.5422499847851847	0.3206485248578763	-0.49323393097054447	-1.0291789077944649	0.8701411301956669	-1.2633741535721599	-1.2029317558490735	0.5418665664661704	-1.0391198687181262	-1.8791837471994686
1.0	1.0785804941345831	-1.0404857826980538	1.5315972570345013	0.8602389945671712	-1.4303611737841002	0.9004291356688879	-0.5489831397662412	0.09159029634027657	-0.34511248541415246	1.7430440362026718	1.5510587986005875	0.6313348878509207	-0.07130303333198994	-0.5142901604444327	0.275591908106659	-0.9080832582485626	-1.4236188692598306	0.49839136303170817	0.2868969389643554	-0.4063949697465465	-1.0071041324004646	1.921959316455994	1.2504404867265035	0.1360045240416432	0.297136203864528	0.15374947276028966	0.47218915727468824
1.0	-0.843516809407032	-0.12306015701232971	-1.7467169253127683	0.663925820242724	-1.8290540609506942	0.24327839213306718	0.4289381113135549	0.9910247044683139	-1.2986526031282146	-0.6299078257736154	-0.33434239011911426	0.5929099074818803	1.47662848670316	-0.14211373580579767	-0.14629194931650366	-1.1272343059279848	-0.15157121282437655	0.0059636869841182055	0.5371128195207532	-0.22807471248068978	-0.2085021674238957	-0.38088702768802596	1.752002155664964	-0.4383418349091875	-2.2146902115528944	2.423473963669134	1.4257173138253088
1.0	-0.6884163248668638	-1.5728769226700952	-0.8123160840960512	-1.1886533484300716	0.8508876141138771	0.025719997432279568	-0.2521342850446506	0.7056876269233356	-0.355386779266417	-1.129615360970785	-0.9237332056000633	-1.526884075392812	-0.2647462707915093	-1.1102972166250724	1.2270683533624023	0.6100352968831305	0.9993942566064293	-1.491553804282162	0.6854317592566791	1.1390200151480072	0.19241004720193597	1.194137065595101	0.39989142340874945	0.8835332857107805	1.7655156766484694	-0.6768026289205424	0.4784308335977585
1.0	0.42468461227392834	0.8185120589600766	-0.8619701830176744	-0.4979315666925393	1.2900662886417331	0.3460768178305822	0.9202191373075227	0.40841584521726537	-1.7114429234916564	0.5740444995453882	-1.0766796473017757	-0.6341185738273721	-0.14672293062320488	1.0342017730590591	0.5953148485441193	-1.7155233669346717	0.18517762129685053	0.6976599408067277	0.9347631722950154	-2.7605441636752275	0.6391215055943797	-0.8844273507788478	1.8492134618068117	-0.3468524394167543	1.7647952089194054	-0.06165856796697003	-0.34486050076643077
1.0	1.1989351683459624	-0.3240880203912325	-0.15049577247725432	-0.5218762262863369	-0.7226744130478703	0.08018508409616082	-0.23718985987902688	1.0346704401272224	0.19729976995409357	-0.12006808717681318	0.18272599279192417	-0.26829042813019793	-0.6038166513984848	0.04762629552831089	2.1811729231898687	1.1309692653851322	2.422469446976455	-0.31491581160764603	1.295271559352346	0.6420748642430839	1.903440114969068	-0.8376346914957988	-0.6395692338921604	0.4342306146916584	-0.6977660315173394	0.018092467976211713	-0.24682228963495367
1.0	-0.34575850846157	-0.10200530254021539	1.2764746723719191	-0.6637663416843693	-0.008552540988090744	0.2256919446726368	-0.13179631990265311	-1.8284343474560498	-0.3290521782591465	0.3398216245614224	0.4514899826657195	-0.7927277966047663	-1.094224437247711	-0.06110442066849945	0.496137341023363	-1.4697105175431575	0.6238806741636443	0.768049482616789	-0.45641653498324564	1.861833206593943	1.1544880270670765	0.6253238944691636	-0.19793222503760127	-0.8686554585830785	-1.288326984211914	-1.2482378826701581	-1.3447697353297925
1.0	0.23755720792019505	0.17447376656361493	1.447561224748507	1.7807179356573477	0.3062109440349677	1.233251665361757	0.18746928939403154	1.7370645112590921	-1.9319816319757668	1.0417436639585216	2.862781204440523	-1.1569751339406709	-0.06938547038200103	1.3346485230638196	-1.2192709156697508	-0.3211924673209091	2.226012951595017	-0.4015232702429913	1.4693331636835467	1.8839292555781257	-1.9246104003618554	-1.801906629412921	0.2074279744150333	0.055371251453493496	-0.6356228901172948	0.7688311319235542	1.0810548619189695
1.0	-0.30452329449584326	1.3789841456920413	-1.7750712609171035	-0.04554451343402469	0.5005680570833224	-0.65294046940934	-1.3258425540245296	-0.6044379098327892	0.1838955251909044	0.35617107464897385	-0.08665363304056031	1.1107872071063143	-0.24999705030329458	-1.5193918945055258	1.3393774219578798	0.07585719839617815	-0.27971208070875053	0.06078470639421561	1.0044310890123276	-0.6590656084411495	0.7128595488776602	-1.4132944601268305	1.422629067971901	1.5218444097067383	-0.7096165937039137	-0.7875269642877798	-1.7814609716640133
1.0	-2.0327288096495195	2.0091077927342536	-1.3813360149492295	1.2537029491579392	0.013737665235859406	-1.3810975855394367	0.5256615261492592	-0.9201705272426167	-0.5886876778644927	0.6829707099173244	0.343797876747767	1.359631000277995	2.2169335333427904	-1.1938959052267704	-1.0267137931174966	1.221371825735116	-2.864189625327837	1.7207231650714438	-0.6741543249280031	-0.044599221059090276	-1.1839968539269674	-0.8396778586188887	-0.2895098251342404	-0.334052683628165	-0.09312034168789203	0.07986734257471545	0.7861636122479042
1.0	-1.7086673078263739	-1.1863044063962633	0.923319263128772	0.7933982131541297	2.040044761726106	0.32919182319506857	-0.5900445743428802	-1.9659837556002064	-0.056407788388460355	-0.771322417174327	0.34095455449170303	-0.20377876076851623	1.019125208309133	1.5067493004613959	-0.04376479857445858	0.1210357373075155	1.804043732759359	0.19952725718659187	1.1663238648073215	-0.8156232136256273	-0.8244366036184014	0.9594826680554441	0.5001968803784841	0.3632334891291203	0.7794381647992223	0.13544914302836825	-0.2864647776247732
1.0	0.33911627582062664	-0.6369337019893397	-3.594853305975304	0.8202341916051099	0.6441696874247179	0.7849628802224999	-0.3722801069490703	0.1685244705677813	-1.754708822806587	-0.053994639943264075	1.6826925227984906	1.538966391029914	-0.570344557283067	-0.656399378488476	1.12502040481922	0.09416114012647638	-0.08928239387576214	0.51158818787945	0.2242096288753253	-1.2243292146183538	1.259985195944249	0.6572661624063431	1.2019370836491312	-0.7265144557336203	-0.7964927485915126	-1.894718801393707	0.7965934755711109
1.0	0.9831999811939435	0.5406231792333165	0.6066654966905347	-0.029415722747945565	-0.6971348238112304	0.6385746415616873	0.7241499137604269	-0.903691669343363	0.08287771779468525	-1.0035702038448984	1.0553757328334363	1.6791268721524195	0.5798954228095993	1.7355534569303914	-0.713312160515024	0.8141054316263168	-0.8755918345212098	0.7404066716027214	0.5704545463877254	0.8584868271232181	1.4270223391821173	0.600053885972209	1.4852577035581673	0.10230340437053288	0.764859002154196	1.2788515681195598	-1.4077147054448291
1.0	-1.1623237070194876	1.6362905549942577	0.16449194381852422	-1.9350867372653353	-1.2459494371151185	1.0390872962116129	0.9867304000676381	0.7890536405294152	-1.4197425506543675	0.35401987857057937	0.5024698567252319	-0.3916827480240298	-0.09521126424819008	1.3041717052496191	-0.7306801432490269	2.675576967710993	-0.5428170096092104	-0.10029608863638417	-0.8828974052241424	-0.6828596060818608	-0.5197622704623326	-0.6140788411178063	0.3373392344919041	-0.39718657174030214	-1.0815005320470967	0.8482986349119281	-0.4308647420158778
1.0	-0.3276100894122607	-1.5804719603050053	-0.06501064926971854	-0.3483938772260246	0.465154292906072	-0.7966777399833423	-1.2140807481207607	0.5087045595335893	1.1950342847681532	1.196854543263276	-0.28523525184408405	0.322972424531031	-0.6139481959477346	-0.30594592948738486	0.5357923257242158	0.8146858329502767	-1.1911161714232297	0.6924971495455112	1.8556137086458833	-0.8952887353571228	0.11574117275281946	0.47651307081927124	0.21336839209259706	-2.281004018187937	0.10422041677652474	-1.2122643226394225	-1.1785581611924076
1.0	1.0839728272944598	-0.7935998609936812	-0.415234905078104	0.7130640948774273	0.8539983185147006	-0.555181667870279	0.523994624814185	-0.0326209166647134	1.114472948530051	-0.8440479048727338	-0.27507421215862987	0.774850165221022	-1.5095802500046545	0.5243523059096628	1.9502593485392692	-2.3664599773877044	0.573912565802645	-1.6550796975696365	0.07869290777216811	1.5416541228637632	0.2577130662297066	-0.9998829414518452	0.21008426727940396	1.3016792528269525	-0.952604405540263	0.41745921318658585	0.8998772827295496
1.0	-0.664187382051022	-1.883232902521936	-0.9151564780786804	0.019176423432176567	2.6526737148338904	-0.29249761679329633	0.4752071214292589	0.25044988478522656	-0.34373088242476196	-0.13327181839235402	0.892881333084257	0.6571211950067601	-1.1281747663353032	0.2878383608898093	-0.514619730342754	0.25660051669185424	-1.2300940656644888	1.0109717197341503	0.6879784948148048	-0.3434414917369116	0.623037521985048	0.6792373490457548	0.06527912132924583	-1.5288726661969032	0.02733201781196555	0.7840299292288397	0.26270403219332206
1.0	1.1780303952511137	-1.6578478691896428	1.7825403742077859	-0.47503380167005166	0.323153243934383	0.14174403862316404	-1.7996150797237642	1.1039708794106788	-0.006266864780714844	1.1947587460119677	0.10580647906717824	-1.4962758497860607	-1.5036449923126325	0.020527411039174256	1.9069829680497625	1.3878453522654415	-0.40157391048734536	2.2013173628876963	0.5772240453016919	-1.0325720249707278	0.02731202355535074	-0.7706959423712185	1.1845373944887934	1.0574839316972924	-0.538554684835801	2.7530517683198683	-1.265358057120524
1.0	-0.8787277034530999	-0.2731885759847868	1.3220387309177977	0.4780018141451589	1.7100846611425247	0.24234456720988382	-0.9725047150435183	0.3879793538597131	-0.4957230032147542	0.45493290350215404	0.0041928829641483395	0.6835296159858519	1.412308185573344	2.3880061242159267	-0.08453696515549193	-1.4409930863550622	-0.6232334931432219	-0.046779570038542	-0.3191801460853314	0.384090782901671	0.03094141733588093	0.3300361879330086	0.6509973403296537	-0.22891245302242091	-0.9946079144979753	-0.6047805072457487	-1.5283881589403308
1.0	0.7889823454298813	0.2816836752511406	0.7936578098786015	0.7185723733614899	-0.3712500769200429	0.6291285305753497	-1.27524430837842	-0.07615853426421161	0.012749926256602541	1.0088441853094252	-1.4478195062300427	-0.5480868022840913	1.8939147044794666	0.9447732433197793	-0.2157645115598517	-0.14159965208162098	1.9771302689709573	-1.138285250504372	0.5472077510953236	-0.15563014707825412	-0.3624774120174322	1.8559629599673422	1.136615460339372	0.6759094451848462	2.2254397280753664	-1.2574572340074772	2.329529844738031
1.0	0.025529138959182532	-0.2273082510252338	-0.6933113102674086	2.36651923523127	0.0767642017427126	0.042202134483900346	1.870348354282366	-0.606380581394183	0.21612976992263802	-1.0080504901959213	-2.39469695773624	-0.31770733482403835	1.353135594254619	1.4302738579527352	1.236317559981103	0.5947389496064719	-0.3025145495270721	-0.5181349925169885	-1.4159440451893248	-0.3881831030239877	-1.9325260401445572	0.7371929647626221	-0.8718210629893499	-0.7782361264099262	0.4668661483650188	-0.4225377043787074	-1.2470250791621351
1.0	0.5686210090206049	-0.6055071383607665	1.3438295323831901	-1.0677247563971395	1.1450467752113578	-1.3692766431114833	-0.07695192757266746	0.08644775611459742	-1.5754271379397915	0.2888524708804151	0.6981237946304287	-0.3997833906215659	0.7349567639712915	-1.7343502180141444	0.26246192857691236	-0.871636033416093	-2.045062949528695	-0.24151274420632024	-0.4796821075151645	1.1235416675844208	-0.07522236283632011	0.44371777082553626	-0.2374170425921932	-0.9068143609315797	1.406468285223148	0.2177227036913658	-0.9326267832080717
1.0	-0.012596597049813583	1.581536055439946	0.46897948474310663	-0.5452453611118357	0.5103748947514932	-0.9059651218454658	0.2235648297401239	1.0402360122916245	0.24566926948733914	0.05515058078535636	-1.1459533860499946	-0.5953004508184566	-2.1162350702705885	-0.6645658393194236	2.286741798879593	-1.5612424363747572	-0.051319174469413135	1.64663429961622	0.2109550599797522	0.26583432314006605	-0.856670730515948	0.957472175911347	-1.1960153534103157	-1.4204517859717323	-1.6368018537791875	-1.7745126821003867	-0.5497868411477146
1.0	0.5624227291463492	-0.44710922271253534	0.06160904911323321	-0.785683494012954	0.16663231062007672	1.245317973849196	-1.302022584294511	1.2245466086391505	-0.24798120927265555	-0.5152144352311593	-1.5819822303225528	2.1636298122603534	-2.79766737480018	-1.7201018932846386	-1.260253402039202	-0.07297536911157679	0.9806989820265818	1.0568016487143364	-1.3193440956937736	-1.022747211190032	1.7888906547171175	0.15747954471517506	0.04935418359504076	-0.306357365502113	0.7993651977535466	-1.003492406544906	-0.6582087500755721
1.0	0.38796700474917456	1.0148397786417014	-0.5635620747852805	0.7119331659681811	-1.7589416095988597	0.7266974583651798	-2.0577918601058163	-1.5338159068634498	0.18078373801740036	1.3430671162621277	0.5766261359341337	0.8775285236313186	0.3861768875568243	-1.041955044494968	-0.04865835817267894	-1.2995017286767077	1.2985975254664384	-0.030479104086048026	-1.0983101373970212	-0.6357465704281308	0.7530157641443993	-0.8824725552512475	-1.0755125156089096	-0.8040797624690004	-0.9544654522525657	0.8901626581086433	-1.1565399106882686
1.0	-0.35999978675126254	-0.8378885882835565	2.1517416795194397	1.3848910521718998	1.6157648487951213	-0.7688667543502385	-0.02847268564842246	0.2605089732718757	-1.726037122370381	-0.5171475681486324	-0.06640549340542523	0.8913776482734495	0.02564761252640435	-0.251894906491374	-0.9679839803066829	-0.8851255848652125	-0.5524630148458314	-2.0042726432328104	1.0857308081308632	1.42318007627794	2.4080693097068537	0.1695285370352066	-0.5167992768721891	1.544171426183631	-0.7776505044435634	0.26357488059348194	1.0525464794836519
1.0	0.06672286821396399	0.6435816553169008	1.4729576615888011	-0.5242856365715237	0.46471404515822357	-0.7537857686670018	1.3316104976691638	-0.11430452186865471	-1.178188191642202	-0.9258895470723245	-0.6951973330463433	0.563515988628042	0.11401727663013565	0.7425964762508107	-0.370550110663876	-0.04917344400367082	-0.8919483905952065	-0.46004449373975653	-0.8053198660575464	1.4260836961316212	-0.624314217090005	0.67247080722062	1.448396044196391	0.8960458186544386	1.4626540548321978	-1.7322243139171802	-0.061566049668155674
1.0	-0.6545745176775468	0.25695156799608204	-0.3324505163457824	-0.041340764168786924	1.3497330065788151	0.18260868248570358	-2.1649488189172827	0.25595933378222974	-1.2564451609259597	0.5968040459125725	-0.5676308170346489	0.19640749137086203	1.4128258066957924	-1.6506705180210957	2.260088691252002	-0.4240944298435749	0.04405328482293195	-1.1955692663953545	1.8571965012368636	-0.2966972760266067	-0.41751556909822574	0.216726460883667	1.9368773903769574	0.10145972703029742	0.6454690163901172	0.1405357094047029	-1.3002122468016262
1.0	1.0609933241237448	0.08069186565835537	0.5303832019471001	-0.2774336303856087	-1.0752639125234151	2.134745840908299	0.3956884638627995	1.3948822529209324	0.7371013263794366	-0.8115034527824525	-0.9214492847680891	0.9616853819954809	2.710880432470641	-0.9737108283389229	-0.04155476074053972	-1.2402793897129807	1.643277304360744	1.0796826993942739	2.1755972600244777	1.9589356848889932	-0.1786785446782838	0.6161926381087085	-1.6471803883746734	0.2880666893439038	1.3431722650735405	-1.054837942400213	-0.7995377040707183
1.0	-0.9001700353089911	-1.7221121241582298	-0.19471326354713167	1.2131108581248626	-0.5367433008835057	0.3024287981081028	0.6727661592390952	0.6130162166506804	-0.6459621795285132	0.7703844961703181	1.8654800623250578	-0.4580390164925327	0.3118845136901594	1.7009661662744275	0.10117633706010694	-0.545210146889944	-1.307776588683952	-0.5391117421090008	-0.5749139849345379	1.670260414153593	-0.09305954996056433	2.0564328080807805	-1.5835589082258332	0.3083335005110562	1.9284378188390305	-1.2650604017433644	-0.8532054992619458
1.0	-0.5594465228781909	0.493647043927244	0.1952095191278382	-0.841021065434348	-0.7374175767408337	0.09632726395565457	1.79135684365548	-0.3560444674309683	1.0844679657210898	-0.19955062824194322	0.37898191159011585	-0.40879891606429597	2.047781843238943	1.0362992773682251	0.15243800291745838	-0.1936791210560856	-0.42805938954316847	-2.4069146096252134	0.36452356057318663	-1.4208296141806487	1.332609957048023	1.6544501611253186	0.00870822386012873	0.35034210514957864	-1.3794090295912185	0.2525020420503861	-0.1379269395255026
1.0	-1.2022055428777587	-0.17103472024094948	-0.3718030825927202	-1.4095957981937595	-1.4187222076558563	-0.9309909858740818	-0.8404354945687669	0.18520759057785277	-1.6237138976710674	2.581605612717051	0.2792002593119169	0.7048257801666281	-1.8943384213194403	1.4940081444349147	-2.2695580858373727	-1.1994652507063595	-0.1375065217477304	-0.0769990727994006	1.0237948797931973	-0.34082293174523487	-0.6394874303556406	1.0967892977307856	-1.5383060747526935	-0.291380619530182	1.2852009929432162	-0.8098884113262765	-0.5098333099091426
1.0	-1.673162883970784	0.5264063654384754	1.2946922816405968	0.6913269386788896	0.016516541399299745	-0.32622228774374046	1.0205479336776027	-0.608540799761622	-0.40713247803128483	-1.879218877113152	0.2341183357677782	-0.4952660340935498	-1.4835009073074519	-0.5685794144013684	-1.055407382526611	0.3248481367242806	-1.1278050316470358	0.5257114590824062	1.1651868113526305	-1.1085430014513131	-0.793111187594186	0.308967959690136	-1.2456816531451644	0.9767012299991309	-0.779741891055183	1.294860670622707	-0.06622409027268339
1.0	-0.07390959714235185	0.07995261441143865	0.004724452315599373	-0.6079998002944479	-0.6819224916996701	1.3410471620634636	-0.8289375999757445	0.19791953251622463	-0.2801664403070269	-2.149305162638297	-0.5932736405771815	-0.33457882436274766	1.630858215483588	0.5879740340868765	-0.47588696725153046	2.8617901329443853	-1.84483122714263	1.5843336101957215	1.5156535821769643	0.6360227492189259	-0.8041518339130238	-2.293922738986827	-0.24799136620484172	-0.9462787247599109	-0.9615783291525997	-1.1062455524546677	0.07857802225655962
1.0	0.9511286257846793	-0.4206738840298125	1.705348499549547	1.836085340519724	1.7563435247367574	0.7623428603313175	1.0944968643991435	0.20910504484192213	0.6402728778766458	0.625245226129597	-0.18083291574552754	-0.21189728611120465	-0.16949944305860123	-0.19024424989635433	-1.487170703916782	1.2357640684547189	0.46923586992046074	1.080204162012295	-0.10853041379873715	-0.3059467466159606	1.1793723499912103	-0.5112730510476345	0.40241787820639807	-0.34009279546547094	0.34840540138415865	-0.35076607789585584	-2.099080505166074
1.0	-0.025710967652192707	1.0888434017853523	-1.1596553333792645	3.095347960123059	-0.45154779275678114	-1.3949516261231047	-0.2500202352792097	1.0972352375994738	0.6794416059412346	-0.010391743455433419	-0.647885905793303	-1.3260505407619276	0.9096586507977548	-0.26044519838325303	-0.4529706898934809	0.12442642321449314	-0.921587399604254	0.9940014292682573	1.0199199778784918	-0.8513014310766891	-1.3146502948495866	-0.7441399798077458	0.8841329879907717	0.005022824534534124	-0.6565671769461192	0.19690695887047105	1.0074912805385676
1.0	-0.006109553694553377	0.9028243081696432	0.5147685450237675	-1.7834398676559176	1.8072826346461794	-0.7910753368611452	-0.9836031189722437	0.8872524968012928	-0.2824332907454698	0.6078721603287466	-0.8815157599031472	0.7496882623532287	0.8574054718244787	1.327213714570044	0.9790216379861881	-0.810070038772707	0.09020510890135804	-1.5895999122752411	1.2743539331714109	1.352766048543986	-1.78299020070846	-1.3252644352442025	1.9543531430536871	0.44395984983544645	0.7161927609078739	-1.9437926192604813	-0.9880024442401418
1.0	0.07201215055166696	-1.7815454796663368	-0.13925203653946686	-0.9919843138025302	0.2294131309956624	-0.24296892555142105	-1.653176295639161	-0.7488267154889325	-1.5836826625921012	1.2077328728732057	2.30414863057137	-0.44682394070543324	0.7374387679954348	-0.10547960544884873	-1.6568690878200985	-0.9492354156558721	0.777405114363905	-0.08209286749443401	0.3983896522156546	0.8753912982651043	-0.6439926908783854	1.0484892780009905	0.07037820222305063	-1.3954641266000392	-0.2900936604300899	-1.2342322304049451	-0.05083008716267816
1.0	0.42906924488840803	0.24201850514765771	-1.11790960360149	0.14463945633605746	-0.5598514234219285	-2.3102047206837373	-0.09895958102495349	0.3143932759898636	0.43530409548771887	0.2995974293273499	0.4417898782404262	-1.568930809176968	-0.3605599935119684	-0.6675716271998519	-0.5137670918877311	-0.9436737354486615	-0.39043337827189145	0.37152476167095694	-1.2175795473423356	0.49924422439349697	-1.1698232533298671	0.08393715757431604	-0.0874657255692434	-0.42015091612786054	0.426677188416204	-0.27404916282113195	1.025482028158893
1.0	1.14636265067346	0.6066145331326886	0.07197037471708528	-0.14409097170885724	0.20028917240684643	-0.2957688527316666	0.5495835820067552	-0.4455114106138758	-1.297762442609019	-0.9959773043620814	0.6966276711465381	0.41788796704796743	0.19968844181006343	0.6740923006645451	0.18591559728229187	-0.8407876631942983	-0.21098787468323893	-1.6937340194700234	0.5458710678717406	-0.11494723239097708	0.45511317305454124	0.6184743747372738	-0.48354077820356195	-0.9138407645658383	-0.7166853645498821	-2.265023418201836	-2.581090494921912
1.0	-1.0075425793801192	1.1073734963814696	0.15322198730585815	-1.289112579377209	-1.1389023897563733	-0.8155141803165395	-1.5688417628403164	-1.2512496190387494	2.1681467468791364	-0.6595027499281543	-0.41436160454535526	-0.14740808287476712	-0.18058556606139559	0.34204610501281874	1.4840627499837453	1.1617537258516852	0.5168348984190028	0.4725880681874675	-0.4789130583197375	0.27934133219707447	2.3854936728879954	-0.1143739245167069	0.05927935336977166	-0.17958432640461924	0.17691183293213958	-0.38118899576872767	0.24014679339854736
1.0	-0.6987744225647751	0.08200214483974796	-0.40630740085045935	0.26845821748074283	0.9789024342343766	-0.3614835617433353	1.2912097602082946	0.09873445511566233	-1.0231014055334888	-0.5790983887973672	-0.4567879037020384	-0.02715979447224047	-0.8135569589980912	-1.4109463222685368	1.2714763609520499	0.9816919606143131	-1.67067660147879	-0.2359337296703831	0.6408064251631812	-1.1666239605959523	0.18986066986084885	0.7124799526394978	-0.26755879831469315	-1.0542304037027719	1.0052312321892838	1.4252335998908576	-2.1218568100528987
1.0	3.223383990894797	-2.1657682595708705	0.7637193609333808	-1.5133045480063194	1.1110862411999969	-1.2804967053822671	-0.8527631104834106	0.2203682050104931	1.3448754767097688	-1.3731542383908166	0.751701495680924	1.0495237009720024	-0.7848454601448895	0.6276328390789798	-0.30490469864858144	0.5818507035514654	-1.0257777810871405	-1.2276371446314132	0.9379089413505469	1.6323667545393514	-1.4577032577650666	-0.896088402353619	-0.10503091936319645	-0.5107932846484968	0.4642911017808666	-1.0467693472513138	-0.3563194066254975
1.0	-0.25377884143760276	0.5704604958534587	-1.39741417519833	0.560337935808158	-0.7754785993942815	1.2178163354839138	-0.6052902742985616	-0.3602214289334734	-0.08246886729668149	2.4106728624436586	1.6358822614331705	1.3383483331463786	0.15960000392000737	-0.44597907897543654	0.7591104305063	-1.0051323767824802	-0.8118294182349659	-0.031147844455774447	0.9943333124154203	-1.2349828304396675	-1.0116113734504035	0.3726877221903469	1.1837301686454094	0.09161763722593369	0.00979688240278155	0.5731410052392293	-0.5647077070769355
1.0	-0.6670227572580252	1.7262220551151704	0.07445975893442126	0.1748306602955813	0.7367720443302331	1.5352922372112592	-0.8599641027170833	0.2551271121199583	0.6659660332999096	-0.5863208513787198	0.2291455850604449	1.2065535660809616	0.041997976957328445	-0.10112993517130628	-0.2834741317215325	1.2570931617655068	-0.07834445670909619	-0.16733062399798868	0.8241232020922421	-0.5565896306444905	-1.2089936092500277	-0.09015294390760895	0.18148711667203557	-0.5380982882629942	-0.7862308714221453	-0.08548143091941135	2.6845241237585817
1.0	-0.12381333432152082	0.6939855470641085	0.5166403562312848	-0.4530763960134065	-1.6516254624370241	-0.293442558774358	-0.051685615848956895	-0.7179239113078653	0.33886609674521084	-0.16214654324131283	2.104937527809158	-0.33025995021865107	-1.5953715011363439	1.0877106522488522	-0.6817413781512449	-0.2792546472141142	0.9639574924159571	-0.42595634514954145	0.35590811135395517	-0.3303656607151234	1.439756219590653	0.439962168206426	-0.7363659007150103	0.9361430887241997	-0.8271765097676533	0.951927984769469	1.2613352074930106
1.0	-0.9195957898650615	-1.1081777426999115	-0.6267019062782475	-0.0013570435084248936	-0.9251055464411237	-0.37829401018670455	-1.520979106907427	-0.17678916059216013	-0.18495402210265638	0.5228502358495131	0.9956513766921158	-0.3498508492849682	1.0899390422809854	-1.3350917449057726	0.3961128461768237	-0.5218360124602808	0.3186701129679194	-0.3899079936739765	0.5346437619199197	0.5267351405773726	-1.5767043405418348	3.3832857238541227	0.4857372531603736	-0.439380557206195	-0.0531791839611831	0.768972352255236	-0.8961791973736105
1.0	-0.06171888084438526	0.21303982897456333	0.8347880771468765	-0.6586178009391603	0.5122217156808249	2.393445901272897	-0.2815355308984624	-0.941342014579073	-0.36647846731910144	1.2419120562058656	-0.5559273068545247	-2.4978685309877573	-0.9064989531750104	0.3980029962140315	-0.4949039226925654	0.6285279910608956	0.2239085360905184	0.4473993204643598	-1.2675893324206926	-1.0488724428683378	0.10942262661885303	0.761766598535058	-0.8617345341969368	0.686118681133687	-1.3298492964629944	-1.464274821867431	0.332768436373968
1.0	0.5668188650590337	-0.9998244020460761	-0.5367368797031407	-1.1636652392677522	1.3304390616851787	-0.2636228609640105	-0.4869077827245937	0.6488153844751803	1.0036146947643907	-0.49781054538798347	-0.17643421186409589	1.3084551875550703	0.9461983974142784	-1.3304397205037772	-0.8528522135604727	-0.866824673581171	-0.013688733775047838	1.4587412417917618	0.5016524512993246	-0.30144109551865944	0.10939931350870921	-0.19161822816539928	-0.11790060587385502	0.11771878324639078	-0.07853285286456106	0.19601420102475595	-0.7168708868129179
1.0	0.5324026677056879	0.99883316008553	-2.3998359133944343	0.3100959208145238	-0.3361397178320352	-0.25228643432797937	-0.1725110493195131	1.1487825492499275	0.7198346462801299	-0.8580209311726924	1.0090440908893235	-1.6408647119928297	0.3011534124148756	-1.3528373119886676	-1.6461945919068666	0.35131229839461353	0.3220136125803042	-0.8340507685121815	1.204864346576007	-1.7251175520778934	0.22843542733566982	0.28898094875405594	0.04387032465074071	1.7852261924375121	0.6345481051494684	-0.017302591037630693	-1.3170869990923875
1.0	0.16980306161027153	0.07941612210938508	0.49593694969196933	-0.4416019077405036	0.15978839018997282	2.034185912419575	1.3021843119220475	-0.19345016744436672	3.0742862428766493	1.1191529841047596	0.9085223759466169	-0.7343957307778193	0.7380245327069147	0.159883588061422	1.0662921377337393	0.555835173353267	0.8388045402726708	0.3965617130103147	0.3473834713416304	-0.31294040388757743	-1.8843291911724551	-1.2631881506418352	0.3868857660408248	0.5004823230509945	-0.5001157143841324	-0.9557049739862123	0.3711774233310041
1.0	-0.3630768317725284	0.7475760244542504	-1.1312338258265429	2.2604575473201574	1.4711692539996806	-1.1192952829594784	-0.5856229175618264	1.0346948015905635	-1.6607490023030136	-0.6324518761721094	1.949471296114382	-0.8489463416685035	-0.4652154750732662	0.7385118524702515	0.26981041220735164	0.5831015575812399	-0.18176772948595685	0.544667143452996	0.3280941498269055	0.5785947277182161	0.42608546776697354	1.4241454961375606	-1.2419730867994856	-1.4333233080883938	-0.3966406839116169	1.6593172865562	-1.4018794565977446
1.0	0.4115451365420287	-2.160101771510538	-1.3925343533503254	-0.5799280634120657	1.3022238041168368	-0.5646377873379202	1.1601592294158518	-1.1638872003300045	-0.2341093544060956	-2.8156941824936728	-0.874870378113113	-0.5099832975968249	0.5554671531351035	-0.34952378366021797	-0.8034146633590749	1.4789870955177802	-0.14601364668427172	0.688808790830801	1.266158668211155	1.9713167722471951	-0.10616172859481499	1.1480954844865405	-0.179277111797166	1.870401077583967	0.5189555897111008	0.7001040930498902	-0.5927278015685751
1.0	-0.25265703065377276	0.1333846022421507	0.08205228627858396	0.4182913013991254	-0.3257627294062029	1.672386196167122	0.03874986625010764	0.12567034429095822	0.03702354897478286	0.615472036706984	-0.7835445526233589	-0.23545004250840246	1.6535426371385364	-0.6928439419131938	1.1910713798070698	-0.156768723573846	-0.5368530330902422	-1.27234525388826	0.4616510040266985	-1.034888164209368	0.25052082634924105	0.18644101432123966	0.15776380023846365	0.03770412071601733	-0.2976796338411208	-1.00444750674096	0.1586991721860881
1.0	-0.658850435277051	0.008192198778775485	1.2198943704041374	-0.5063977660193009	2.9234747815609907	1.6118070927981794	-1.4766886557178718	0.16694453221837757	-1.4129861308135274	-1.2557133865897967	0.04150421434527244	-0.6342794922224693	-0.24968633615717575	0.6054917761717347	0.10416752968188372	0.2768449851016958	0.11831936849576026	-2.5534512325757057	0.8828581294089137	-0.8464634660305305	-2.222736073705087	-0.43552031797763174	-0.17665152143095844	-0.08969808097911681	0.019454067417079206	-0.3662218426188779	-1.199307295597403
1.0	0.7195726671849114	-0.04897139659732731	-0.3484927258903509	-0.8641515397878367	-0.7904443144713358	-0.41107522844376104	-0.9035479112588544	-0.1590084824617528	-0.4541919970569753	-0.046725247361803494	-2.3813725695834496	-0.11265891535641116	-0.2658475963292173	0.002618560664690171	-0.5550335657382635	-0.08744566119623758	-0.4935357065982498	-0.4393258799477603	-0.9977842666948844	-0.3448515016942393	-1.7545934289220049	-0.2727601485340066	0.1256296862566601	-0.17636453662668347	0.07680690743872547	-0.5846517269856727	0.15457401161633738
1.0	0.7337439163037445	-0.835781425846664	1.7466676920716786	-0.8156434721799579	-2.302429857817676	0.5458295771527689	0.6770153380792705	-0.32455576982906936	0.07907053267724092	-0.3410641260847372	-1.5769755838954782	0.8036204837452151	0.4921356301268119	0.3255182162600096	-0.6825193078899123	1.8635089465433046	0.1312924306080138	0.010335006518097467	-1.5989103108009821	0.423011311465437	-0.4855061522611433	-0.7705220689591765	0.9688577607287533	1.4023021436575496	-0.8869657539335171	-0.049175632560227535	0.5427950418847987
1.0	1.7089138525371494	-0.3441221269707388	-0.4397013169456765	-0.8853701757409144	0.651719688821682	-0.9100402946343339	-1.4356457767464046	-0.1145743893124525	1.7826887537602276	0.3560116496607847	0.9931803885910255	-1.0535778616312277	0.7019905089403067	2.3450922832251795	-1.8535545891663252	-0.6732598153252253	-0.8459931656985434	-0.7733567294798178	-0.3886748615076905	-0.041919428522943	-0.705549076856354	-1.0340900300991054	-1.7991475025583603	-1.8621994262236166	0.3437356584356895	-1.369464556822196	-0.026888925740453415
1.0	-1.3336675351667813	0.22874522007822762	0.6643073890556471	0.6896849545444085	0.3238896888721543	-0.1060567742400019	1.519698031258555	-0.8639109781188943	0.9281025316605355	0.7564493494552854	1.7285823954918649	-1.1775983249113842	0.20024986769391076	0.7492734397551427	0.9670745891844613	-0.06021551708204605	1.4206678582499137	-0.8174953212913855	0.7159206039598557	-2.1509405471000096	2.040844175022293	-1.4226383681599124	0.39352402416092774	0.7052182496304598	0.48057188598651474	-1.226824457239119	0.20443685769650802
1.0	-0.07221477789017687	0.27119344632683845	0.048838418401134724	-1.437155751362754	-2.1426993329813535	-2.199690551541521	1.2740406089148406	0.11974364615581251	0.4902881806209998	1.4038150132428302	-1.7524625869545931	1.1826893378224381	-1.731705506015294	-0.7055115349689773	-1.2909127814978185	0.692356985051842	-0.21697817064916944	1.7683217863099825	-0.3195635626678836	0.8021196871367764	-0.9755404168719142	-0.615767628493116	1.707571602397397	-1.3429575070594815	-1.1664912472531517	1.7774212498843562	0.20578810188017127
1.0	-1.4391963758977684	-0.6203714142635385	0.3876194515913488	1.5965947814140098	-1.05124105019802	-1.2390836424294904	-1.442049267038527	-1.0089460569366857	-0.7168368720486786	-1.019295848560128	0.43544035814382226	-0.2484253734023098	1.18355558772553	-0.9910135391933265	0.28055959120532625	-0.3503276388755435	0.2059266356947881	0.3774840712454691	-1.2878748554573052	0.798616799984925	-0.9404840249493155	0.6788463385729921	-2.6054253900266104	-0.7974334037204015	-0.0743459006622178	-0.9227049096107888	0.10139943073256368
1.0	1.2758422920897134	0.5365719116713241	-0.786831664877037	-0.3150713806705123	-0.20940882481858258	0.033908873673586706	0.9216903810098295	1.3585680428530893	-0.12087414123563336	-1.1046107349080145	-0.76815303459436	-0.02947543112105313	-0.9798348249788438	2.481856887599195	-0.8114073459710248	0.8488588123014111	0.9712463237415778	-0.7256550943804917	-1.3512187884318347	0.8267058804330532	-2.3795780750554703	-1.856038735676819	-0.7627462163133125	0.7986167475532708	-0.06227829365399247	-0.2863082703859007	-1.7220563571315726
1.0	0.8517601583471208	-0.5415221634992775	0.08378920672977777	1.5116987208126773	-0.5325943318862169	-0.5480262763466525	2.009918921435958	-0.6980798777625339	2.647088905264669	0.04332000799585325	0.051979904047152865	-0.9978410685886039	1.4967207615596607	-0.7107551363036311	1.048371658618401	1.769902893661969	-0.056796827003759556	1.7474489852634485	0.46053502069982694	-1.0386850941589836	1.3033632127464867	-0.5538086268883157	-0.906108542646099	-1.4171331217173047	1.2651948063423775	2.12021258385931	-0.4572670601650743
1.0	1.9875768376239547	-0.2287069690383728	1.2755256047965757	-0.7521723593956514	0.3168817495109045	-0.5260643020137441	-1.9551709000853208	-0.25369569534116493	-0.8324958014404544	-0.745326766586767	1.6377404175376773	0.9002040248598966	0.8218659169602808	-0.820052392583003	0.44279838325383725	-0.24977088696444952	0.19511289443336627	-0.004454709971412937	-0.8702279452484883	0.06421504446365528	-1.5908717966121804	-0.11870897431270869	-0.32754176182499417	1.1837852447386672	0.8218149836239382	0.10082762683344125	-1.4587708180482628
1.0	-0.49540865568031595	-1.1094579804724585	-0.5808166995687363	0.99184500987737	0.40096434912760176	-1.9716200517951366	-0.9012222456346874	-0.7939202872258208	-1.216939463874883	-0.889983792393163	-1.2594445855988647	-0.48105680867990946	0.5359082009027055	-0.9669030182473541	0.2509677633324286	-0.6950565565474035	-0.9765233048756072	1.0115233485669552	-0.9527329568423798	-0.04663552639218912	-0.5184309480083981	-1.0515009310237218	0.9650532478449694	-0.05469544754050636	2.5420289051942038	-0.27295567344220883	1.022962728472387
1.0	0.9184226131126901	-0.192190206892072	1.103262615468623	-0.2680179095385715	0.8096794717196665	0.011733120919093133	-0.401787449848212	-1.2625225136931584	-1.8013785987604773	-0.7546467109552788	0.48205987998979527	1.0965586722157856	-0.5961568984956439	-1.366185663403707	0.7959985092409709	0.6842042411326997	-0.21148268581312954	2.432234681931501	-1.4127556253353317	0.9017123322290697	0.21531425872532878	-0.5120256658686587	-0.16769312380255422	0.6578792640730956	0.7918353943441984	-0.7425234337145312	1.6110192573778008
1.0	0.6079510647339145	2.0756078116198435	-0.3260654467570924	-0.46779042926930037	0.7170961822461905	0.754335372571509	0.6520914301041241	-0.3391402697830315	-0.6602866131241792	-0.664302504411443	1.0602427315063163	0.48321606240838116	0.28339164874873896	1.2844845789978196	-1.1405860455210803	-1.8568476070174105	2.4736838757197184	-0.9522210636793068	0.04930262555776078	-0.8296496707981903	1.43519177675469	0.6594446338811913	0.631872614040081	-0.8753718359354549	1.354728238202214	-0.03453120634952748	-1.4712604174359307
1.0	-0.7648964480792207	1.9549128219987184	-0.1836121185966395	1.0147361607140222	0.7051723987485676	-0.30229103257637024	-0.9869661660182476	0.39806084264768954	0.7131317962426262	1.8116439317030422	0.17296945528605315	1.1128224116987127	-0.1370335574508661	-1.5884347488289678	1.0231535520462411	-1.0891858434286725	-1.2754645187317342	-0.17468660821391127	1.7191884674560456	1.9979611303548241	1.1948889993780623	-0.7015491032700896	0.6418068166915806	-0.36720416643260395	0.26692968765829156	1.1957266295652653	1.0256298039707248
1.0	-0.624413908906936	-1.8095324976586669	-2.467692063525853	-0.51316738174041	0.9800360992373911	0.5937051128072596	0.04241138290681166	-0.4983524850273071	-0.0045404847884270875	0.32172826101621993	1.0731245467650428	-1.097396048167504	-0.7390136794950991	-0.17183353907845064	-1.7548147356741823	0.5886730706338033	-1.3867677778279512	-0.2428596080494065	-2.526384352111099	1.3360853026790889	0.10665558418804495	-0.9485879936099725	0.8662660231057471	-1.4179709850366073	0.7660914574898153	-0.5921760934131938	-0.6924553626835371
1.0	-0.11738207788356186	1.0558822603225264	-0.038949792174463774	-0.48168648469135744	-0.9283749546214135	0.6881963660954395	-1.8449172124999977	-0.9738216374084704	0.5284095602155019	0.3682960420035817	-0.35058011070113176	-0.4018279814002612	-0.06557038675612008	0.07697334370407195	-1.0249176784892318	1.7733657884925929	1.1675797089911546	0.3127423813336575	1.0379757274415524	-1.0542546226252627	0.508593059875799	-1.2171619517901213	-0.863016151733142	-0.8969063384249827	-0.08010011391783393	-0.5598115769284581	0.44986463998212517
1.0	-0.6834754171055885	-1.6361651833622406	0.18689363892499836	-1.1829755348201343	-0.7184605842031347	-1.3049521617086124	1.1123530527697003	-0.13996976446544884	1.7887066903265145	-0.27222677918434113	-0.03814643252117765	0.6195144770903637	1.2277944229000817	1.720115205611184	-0.3598269342444246	1.2385613148843948	1.537463090721691	-0.5333619277763165	0.9907245928600067	-0.5932809301892022	0.09666143216738915	1.5658931285766617	-0.6573319992213138	1.4733919181803197	-0.02178750427166769	-0.7450551595103959	-0.14560517095534398
1.0	1.143029170070204	-0.6293209153992041	-0.4481263433929054	0.30094357355172574	0.8828128995526512	-1.2715180836934572	1.357983614304885	-0.05885334799349882	0.4853432463534324	0.8585887741417001	0.1842834829194902	1.1817617590287244	0.2607191487295999	-1.5705789456193922	2.3525440024362188	-1.397282998598227	-1.4877817243676272	-1.0667003058098938	0.379565976738893	-0.6674449779984716	-1.6063280105333977	0.5540802159058316	0.5993938697559631	-2.1400429465898556	0.6672376550104588	0.17614000224982884	0.988428331238823
1.0	1.1363272897980459	-0.5343263343110491	1.4438118621565665	-1.1327115286375118	-0.7802321843741497	1.616511054649483	1.963391257506044	0.3264889762544915	-1.8569342680909113	-0.5852480275450823	0.3161272236775469	-0.5327359619872652	1.849740442390981	1.9416456616773636	0.5299443980460847	0.35401725620316943	0.0034642020447666197	-0.030226667297774734	-1.1658067789087454	-0.8816433596114946	-0.662250414410413	1.0205182232637968	0.5668932073805227	-1.5841731779764836	0.1573677271551394	-0.9281475451344265	0.04076602095103433
1.0	-1.4329504202698014	0.798227503103605	0.03951778879715963	0.15249725847048828	0.15044316775420785	0.16696306240094114	-1.7418275018971796	0.27060230595886264	1.6822586655728822	0.065834246833443	0.6154580855520029	0.043351227827940146	-0.5076057252022989	0.34560779808030656	-1.4236120340091198	1.285687608026281	-2.7588438396116386	-0.029488816329587875	-0.1454653180242997	-0.7475097779256926	-0.411307917978629	-1.655890759260713	0.1514790622578595	0.619872173649633	-1.0515247087483255	0.008354431316135157	-0.37961359399670935
1.0	-0.5212236905596759	-0.14951447844093316	0.4850621365090931	-0.31943872611264185	-0.6283167220302768	0.6537671618145503	1.4079644255416608	-1.3048254211390096	0.184350259920256	-1.913061594785518	0.13621735938961768	-0.2647366308049539	-0.6119114097147528	-0.3466171743713555	-0.46673211314064666	0.9237146545982399	0.8244633392520141	0.6355214569311148	0.3327678757300934	0.5294629423309978	-1.238659399259557	-0.6775546950110195	-0.2209474503663648	0.2388936651408159	0.3438517558928945	-0.17273174273655276	-3.0602540417060236
1.0	0.17917429824903452	-2.41249996695287	-0.4430548737937326	0.17496151525985432	-0.1953596144889898	-0.900198648874325	-0.8821278689922885	0.12012882644677834	0.5811549942674593	-0.16221132875157	0.23686486929278447	0.2152344162118391	0.09927937207543458	-0.7705693982833348	2.39154052779247	0.4123323563578567	-0.03386395022579328	-0.942432148257365	0.24375350398785603	-1.7617210392292946	0.17936665166924992	0.5693012718864684	0.5592559755300494	1.2344852143411376	0.6060149944992578	-0.18008268093896027	-0.5275361929235135
1.0	-0.8036499821506816	0.013517064631543866	0.17193376954253212	-0.6420416950750123	-0.4545216533294247	-1.777258096651752	2.1051368645313038	0.01317216003518052	-0.06916801007155775	0.05340659010961659	0.4781535130705798	0.5043097483534198	1.2268218068079884	-0.05156077807951729	-0.7698468180793083	-1.5407641195737003	0.9232877326147311	-2.1204522862436765	0.3059006254982223	-0.23799352449162858	-0.2959334344302569	0.927899183895237	-0.07147432716750643	-1.3011493767673479	0.9628784270673092	-0.4519499633725474	-0.8695023275648209
1.0	0.23605292281263368	-0.4522398739490692	-1.308216598540299	0.4754936991174191	1.2262011892420128	1.1638123133902083	-0.12773152374346328	-0.06531845139132532	1.374896828388866	1.7669603888952552	-0.0641918081280303	-0.65875142404844	0.36683935580198473	0.6573067512914569	0.19659615682210574	-0.7479380130924348	-1.2903748750564827	0.21239663337710177	-1.3275835796449407	1.7578986432687025	0.10393007978278586	1.3425670390400872	-0.5091774677511318	1.9596562440945648	0.07138681257639799	-0.374539339166566	-0.08022343950642896
1.0	0.08960942646360831	-0.7068304422792951	-0.12435621179400304	0.23522159679324314	-0.10938453206811298	-0.6825243554245262	-0.4567359867708586	0.23408017890412164	0.8776092493224836	-0.39226076702979296	-1.479329875280234	-0.8550469077708676	1.0788392421878306	0.33528225255931443	0.1944275369828874	-0.5833826311169426	-0.8908652326145426	-0.11942137162793572	-1.5076682400549217	-1.9603512233744949	1.4058101702218049	1.022428978908006	0.4140097122585316	0.11997225966670108	-0.038564636351648585	0.33212511907419767	1.9009275755113466
1.0	0.5097892814379964	-1.8017349118719264	-0.13570453442125227	-2.277068068554935	-0.7667612050356267	-0.3738772972176084	-0.036857962483281236	1.9584055997334961	0.7460322916104412	-0.6303367056861737	-0.26054098605407777	1.7890160366606576	0.6083766530494161	0.10506629537758547	0.0030075305425277	1.062178972283838	-0.2995326483260126	1.5951218826367393	-0.16893141455180471	0.05873348933988901	1.699032797703293	-1.5465510761625647	-0.7562800925792575	0.2856552616134248	0.5538480706750425	0.11880002468064514	-0.10127130858687299
1.0	0.3078176306554672	-0.22284874220632073	1.232843119543859	-0.22708057596154088	-1.0544552986927391	-0.5883369743237938	-0.7706088780518197	-1.8679836912157004	-1.26572140297922	0.1278889874087754	-0.08971769522306004	-1.1727430344374326	-0.13687985804401526	0.18904391836670054	-0.10525127123557389	0.44477480382161594	-0.32012339567526604	1.2732246076012677	-1.356056702538801	0.5388789334966533	-0.04743938625391863	-0.45740501488821633	-0.2049606909980887	1.1628968847054584	0.010470276379133059	0.630927135526892	-0.3952576593054784
1.0	-1.4232502481516882	-0.7757073450265408	-0.8032500062467273	0.09235195383058999	1.0880519937348125	1.3404840976361179	0.29761157569476027	1.332239312999745	0.7718026630291404	-0.7120693894086376	0.91277683117323	1.1946825958081695	-0.6369796499066667	-1.5528205705119713	0.20413184788550862	-0.4042439593238955	0.7279637804963817	-1.2985362424959204	0.5036386909896928	-1.4258623784056057	1.0410793216500052	-0.41197821209514524	0.21764938503841347	-0.6630116555882491	-0.16839010823674688	-0.12859659781687074	0.08865194016785186
1.0	-0.11814757003703057	0.08227075082141753	-1.7403279232637867	-0.15422406619728973	1.0245411740484398	-1.6823318564522647	1.2749246421168012	0.665258257519095	1.4923461082208962	0.492658422557402	-1.1037878210008967	0.6733423096704008	-0.3840504170140986	-0.361548844092392	-2.2940661354232237	-0.5517551716692692	0.22912994163814077	-1.2984421424563102	1.3637114027924755	-1.2961360980443382	-0.8165902634970784	0.33336047410542236	-0.48188601336153836	0.15366490995828425	0.3229735792859677	0.14746912882239377	1.4799162540514261
1.0	-0.7210820129657445	-1.1785085403332114	-0.9379346793881894	0.4071000814538235	2.064802552531272	-0.37423627283884203	0.7393020108896841	-1.4507696985507013	2.0356852456108734	1.9005540388294213	-0.5024527211679737	0.060199781191757215	-1.2848428676145516	-2.0204702568690394	-1.1753322612926773	0.4248656878491409	-0.24282262658578482	-1.399427591713642	0.18893237034811716	-0.7459487315895681	-0.3111074815026221	0.4011160506772982	0.3415018036225262	-0.2343296004759036	0.2304553345278642	1.086305514691908	0.6542509650936593
1.0	0.9012346249419748	0.38954068387057816	-0.8243225881302957	0.5572787044836217	1.2931789567285736	0.43516499719374363	1.5649299011151876	-0.9220732455261316	1.6252839327791955	-0.12767437744640472	-0.27567665069996833	-0.5225246749980539	-0.40998481145998145	0.8896044946274517	-0.9421382224748299	1.1072578551627585	-2.010248799441788	-0.26914190590829873	-0.6425360263878345	1.6472932660702668	-0.5141365517210699	-1.135882226435909	0.1910771603076556	-0.10157818945804	-1.12934375311895	1.5395629069195957	0.24101576732803148
1.0	0.027962856612651	1.5524648120703393	-0.885785204278261	1.5145299598584667	1.180842741073962	0.32793739828208773	-0.1794200299899746	0.5749707519232897	-1.2324654408649331	0.42191503722623824	-1.267881735664252	-0.26792718525583575	-0.36706563941679593	-1.3016834553821284	1.9169902296275996	1.4010262923913144	-0.8731077898208134	0.41777968776779034	2.4056193891800635	0.4233584373663201	0.6033704656426229	0.5491545375011985	-1.4350938633336192	0.4136284663571134	-0.3131615092403313	0.6076716450020138	-0.8106780727865202
1.0	-0.2576800766628188	-0.7883106596656251	-0.1542424680424333	-0.8379281563603654	0.2784349921250353	-0.03566501430739578	1.7096365051259488	0.7044025519313586	-0.10311267638299951	-0.13144232791306215	0.32171729573068986	1.0778297124491272	1.8455451263918472	1.6976474840126494	0.10997227128613815	-0.43226902682634133	-0.264475570947698	-0.7464940754541272	-0.12605229549172212	-0.41931455726057976	-0.06351612439394949	-0.4766436524061723	0.02513561420890926	0.8236216379838498	2.1202231006653056	-0.2964774011238034	0.231060223709149
1.0	-1.2023355581389288	-0.9712710485673126	0.7658753824654705	-0.5325087272489055	-1.5220514364687703	0.7508001655198336	-0.5392517975506121	-1.098230677653401	0.04754952328490166	-0.29320434308678844	1.6351600665756651	-0.5726329460083466	0.17235413887595286	-0.035613976032465786	-0.645932813297007	-0.6993839651070118	-1.263057464427467	0.17754889427986376	-0.10607852214502936	0.9288981314731762	1.4186852452784722	0.570366343997781	-1.2113372426515006	0.039076583010144716	-0.470209106280381	0.3915330765721569	0.09669515657538891
1.0	0.8487934717938614	-0.4796386637297448	0.7501504711574288	1.616574322050395	-1.8453065239929045	-1.802060175543996	-1.2074021763942757	1.1212430116123058	-0.053793018638683916	0.1630986442164773	1.6166727942455457	0.08971547456879059	1.5557339032663473	1.2027589717635732	0.5652959890709401	-0.7695850199678739	-0.6754315151132402	0.12695290655919608	-0.9073782171954451	-0.6743071216878298	2.2128774235626585	-1.4128166223420469	-0.3765184500245062	-0.42512552254198077	0.4422439910439496	-0.46950337958532756	0.8075901271453291
1.0	1.2804349357449416	1.1005839252683705	0.6070438501607762	1.0170376537150885	0.423856801817396	1.7740924103735454	-0.5652787013460002	0.0718049860489659	-1.5166572689921365	-1.1700869408504553	0.46381996517266116	0.4501063519961932	1.6358966490667886	-0.261334357584445	-0.7538205862835327	-0.36956874304160614	1.3107535262108545	0.952302528665663	-1.1878532816781298	0.5562972368421569	0.06327709924929245	0.1525216934122401	1.7001394048091456	0.7586186124545575	0.013578604283202978	-0.35836459257913184	0.32670649639413496
1.0	0.49289938270912687	0.886625016515682	-0.20690890667076275	1.652713470925519	2.108733028084251	0.8044417943026455	0.2496941957688241	1.0423785475102518	-0.24120295652686555	0.12313123518138494	0.7404600315427742	-1.7756217412454618	1.470214036909158	-1.4784555521660752	0.4899393718433405	-0.3702286504648561	-0.5383331044260506	1.1491386747937944	0.345612756390694	0.3971951412710583	-0.11355489340953151	-0.8662433190097172	1.6177843731344022	0.2580197353756748	-0.49142561770748344	0.05048666773226266	0.5907078126844013
1.0	0.9914529240548231	0.8773885828653413	-2.180495854269755	0.2375125026193695	-0.630986160072032	0.6598998721477386	1.1849471271313188	-1.0993324102767321	0.8997467653285721	1.0690827238751095	-0.797474459072195	0.5790207356527027	-2.5465381965467313	-0.7101920985914261	0.6466025342108898	1.7218448316606592	-0.9350491685732306	0.45814661930678363	-1.3139858445321124	1.0201716411225932	-0.7829979572107559	-1.8051181278802335	-0.687171543602038	0.6244580388256271	0.05331625284031488	0.5598696611544309	0.15040173961770378
1.0	2.7232592017484856	-0.21427309695277807	0.6576478381086921	-0.5509037664501443	0.2736826787340027	1.6197931593716743	-2.2177373115257457	0.8218895434461686	-0.9415804285544438	-1.7532343951544946	0.22612360492978972	-0.3859405219416169	-0.6376234770984774	-0.29456441956197654	-0.19683098586985598	2.182092702912833	-0.4737854013352075	-0.05221441942832854	0.7600164406890122	1.3798985516324587	-0.2529936015967906	1.8668389918513466	-0.9758795125766769	-1.5733202485086057	1.6196471003274941	-1.1408821866780743	0.32033099424285055
1.0	1.1845039983746672	0.8080493287104087	-0.9262182241155482	-1.0082590604243586	0.24308600470016992	1.2282890967583973	-0.06928757905765924	-0.5464682468643004	0.4589117056032707	0.036819108680336624	-2.357890254482598	0.41761652527955095	1.9283005603595647	-1.1223459349998948	0.005541299191451471	0.08207902111763188	0.1729438866113214	-0.981303375057753	0.9883966897042593	-1.4145818688338785	0.9182776369101863	-0.44139960229486935	-0.707149388927157	-1.86550037653493	-0.21765830196552005	-1.7168274578158795	1.0101944115507957
1.0	0.8024426547592707	-1.7226736693370976	0.23399931525833972	-0.9103175416260764	1.5086946485019586	-0.9578110806565636	-1.088164645336497	1.2459318222145541	0.9850140215005709	-1.0343447379886175	0.6924713187166228	0.15051847931644644	-1.0662590318269372	0.377534874049682	-2.23229475554005	-1.125918432722777	-1.5364561286384129	0.5880028270614805	1.5178545952216176	-0.757930372100074	-1.2283193961056975	1.5011755391939905	-0.8732425983745747	1.1943721145713129	-0.8332212181295013	-0.5692578670681793	1.4703495073387032
1.0	0.20254473230971065	-0.4623110005240774	-1.0645174615768913	0.00216221483335191	-0.7435223256387014	0.39255125164091054	-1.1642726236330685	0.23502405855690275	-0.08899811039480737	0.6375862997414856	0.4286737235500748	-1.5470418934849923	1.9798443179931013	0.20909110808488185	-0.3463597061639446	0.7923287711706094	0.9547931339251079	-0.763020940272663	0.6557378569785555	0.2396705841023553	1.574319321171303	1.597570895726185	-1.8321713174704797	1.4462069368389747	1.3751448650800793	-0.16996476464208912	0.8501245921224293
1.0	0.20250573855664392	-1.8347150718173721	-1.5351691425609395	-1.151444058833934	0.6062074017280314	0.3855893103724334	-0.5549878283350768	0.6822321584487825	-0.41616865494325456	-0.24678199078178803	0.42151793610292254	0.3465710607335517	-0.30956179463186223	-1.2823571376796217	0.4521306568462565	0.38153812631859674	1.576456014662622	-0.2530236131250944	1.4891956782761213	-0.47128649684013535	0.5953431024745444	-1.3312605151440682	0.26821840319712453	1.069926668292419	-0.7038637610539781	-0.11993645356325272	-0.3711266192487756
1.0	0.053817470958405174	-1.4715321189204924	0.9613534327429512	0.6434406066502603	-0.18305770195063734	0.25158121933762084	-0.35254578052956115	1.5793965790122213	1.3429976116012585	0.9408618703160435	0.46516763327094074	-2.351271957078689	-0.12438673084559031	-1.0794005038217693	-0.6902257071406824	1.5025266995723503	0.6525782859007679	0.6485238438038459	-1.347248010040993	1.4837125990465911	-0.9657428023987812	0.6855453507904418	1.201661847723503	-0.19505699192763137	0.6903826125669021	-0.7813467723178549	-0.23234933181096967
1.0	-0.8541915798565807	-0.9790901913219295	-0.4817300482079824	-0.19026796113444383	-1.5932773575154544	-1.4215216557291996	-2.814358168470805	-0.9340823092793846	1.0189012731615945	0.49083227192014284	-0.29386449621430055	-0.02507457865306666	-1.9142333903767845	0.24981825684133424	-1.433467843419146	0.24138804016169235	0.02037036699925688	0.2743861602561149	-0.28559481420724325	1.431150060367239	-0.1014147436615133	1.904272586496289	-0.6197541707933316	0.9406737522264899	0.8336714214304208	-1.380323286881868	-0.07073387595707985
1.0	1.3689519608614242	1.257156454341836	-0.11983348524986842	-1.2396214509535577	-0.20178340021169033	0.6031680454839484	-2.2013193719235122	-0.47720131350013484	-1.1700523566625132	2.096673553755158	-1.0081984279238068	2.1083466964203073	1.0081953802473065	-1.2987234827481162	-0.34309802076862367	-0.5539865456465244	0.3081747252831671	0.39283584267855665	0.8621942480123997	0.2009682688716002	0.3824631839811161	-2.11447883119829	0.6144425683468321	0.574958474042382	0.24208896435462063	-1.743366643881924	-1.4003518540921647
1.0	-0.17400137458683992	0.00354711574465504	0.12813558357563024	0.3538859794110264	0.46209675973352654	1.498244439451585	0.42445047957350024	0.7020302431027755	0.25793546780630494	1.610935621576299	-0.2083830969173053	0.8914850136577825	-0.1643617689523863	0.3042273287187643	0.21269916644000525	0.3197276537205451	-0.16284676549311755	-0.015633355045554846	-0.7438532909093993	1.6909498333978843	-0.016850972214780716	-0.9995188952658872	0.46160966789679897	-0.4583681910831192	-0.9688789781163605	-0.2000917182899211	0.8927548018068681
1.0	1.272431434393763	0.23666386088496413	1.6566813508423788	2.0057710372381625	-2.1390990369469334	-0.5738574846298431	1.5183557767465776	-0.6368968977297492	-0.9010285890842971	0.5290919407113128	1.0969020568425978	1.5775824329709838	1.4801787222147715	1.2516745173822452	0.28287194792359466	-0.5559075710913147	0.07549945089250874	-0.6355531665284484	0.9248413825588991	0.21889373366249762	-0.1718199999838286	0.07476183051064243	-0.3122943066348817	-2.6384998888833264	0.8094789066022323	0.24874051790644625	-1.5591086289745986
1.0	0.2181477101713693	-1.0866434976461687	-1.4419196420463356	-0.14266025844837493	-0.2676401596897623	1.075318724580539	0.6555674491352441	0.21215093960092898	0.4965001264881319	-0.9675605189907984	-1.5801893319234352	-0.4568478855586586	0.2501686698315506	0.08527442612611036	-0.8328142972480823	1.4937143084947717	-1.059929837034614	-0.3998900263737081	-0.6788924986422271	0.997809098704699	-0.9247748371227303	0.21761411975302888	0.43804026389144163	1.6089471074208004	-0.47694750287195714	-0.5500417590712193	0.1289642958431227
1.0	0.37815177193311417	0.21634178418638025	1.645655888690782	1.0285560768904507	0.44233445822000134	-1.743500711470276	0.4355040079042614	0.6645113919155784	-0.1999006887229101	0.7218695329142069	-1.8103593367018895	0.36571620124881127	-0.6796682438246735	0.6447764493009059	-0.18004147635431175	-0.7417277043149278	0.8585181624434566	0.13213570622808493	-0.8825607901033438	-0.20269174443004548	-1.1496988457521011	-0.8483592534940734	0.44345146656450135	0.6857587423688354	-1.800508054500216	-0.09971960135020257	0.09118519935396144
1.0	1.4038609671155249	0.6191105483586322	0.14198406276737383	-0.16429574745239206	-0.3129543869161869	-0.42332100294949	-1.139198000983545	-1.6999041100346965	-0.373976734224207	-0.5604701986068067	-1.2596664461920375	0.006100606396830414	0.7073302842208026	0.6797853661084368	0.23480890871418453	0.040094073557291006	0.27330080971311493	1.3244732585554913	0.3795669330956281	0.3268389918635586	-2.3622827536992315	-1.1846758006716547	-0.3535404083700869	-0.1720412538056441	-0.06394964107873209	1.2280885954165712	-1.3774357235541033
1.0	-0.7877386045339623	-0.960693076668941	-0.08960419179690415	0.050653637082192705	-0.15666980003434863	-0.061523628871652705	-1.1051550592502484	0.7377832161277598	0.6132840562020129	-1.029277534169567	0.7532451706693726	0.33748158533824174	0.6776642949591859	-0.6503682281944971	-0.3226005624020021	0.9865548995661798	-0.30580896138887637	0.6006658022685627	2.344582090137653	-1.0976011772375995	-0.49015221586115243	-0.24508443999004184	0.8191201178622577	0.5080300100776393	-0.7092439992370146	1.1776074239943388	0.07074068411496387
1.0	-0.4518795879477638	-0.5513182688691238	-0.021322512264907716	1.640729641054831	-0.8973627061676078	-0.7275100156553873	0.33315470685744775	0.2780026861023584	0.23980828492279843	0.13863977817203044	-0.9602425829143665	0.47888661986588443	0.08126859174503226	0.17914174127723992	-0.23342815799190675	0.3917731176836929	0.6327644690900732	-0.11349151493243902	-0.8539351702508781	0.4835636159820901	0.0334685614049274	0.0754943559332699	-1.3054817859250734	-1.618551791336166	0.21314772521481565	-0.6988736686972603	0.09177596124941385
1.0	0.6503582133455919	0.18996934135457175	-0.3831071608492982	0.9252360013474189	0.10806767548210029	-0.9617408960384065	0.7367335906069026	-0.25594565200669583	-0.4169311262209635	-1.7935186919458252	-0.40090453909783363	1.2221280498057525	1.1397621686703348	-0.5873656579065201	1.0342320680597192	0.26007234861451994	-0.9203279192982825	-0.25279701586793624	0.6738482008302773	1.0782232417341904	-0.7431567661756922	-1.3527844103384263	0.5684902996547794	-0.9358236292582818	-1.217366000548173	0.7030098453346829	0.588953625999758
1.0	0.609497884317345	0.13185886855855314	-0.9351464349924252	0.5405163043138189	0.11482617914167982	-1.7984998138055277	-2.580216030636108	1.1688169608588317	0.3340225005685306	1.3058862840447558	1.896924521544196	-0.9456955051104473	0.27813488701507355	-0.017492776441596778	-0.6015038229878122	0.08098841592289487	0.7284074715376109	0.21211756954671837	-1.6178160700304653	-0.1168889767053707	1.179140771891927	-1.3616008398956696	1.2988675741324738	0.9027451506537376	-0.29589658243920564	2.09544516894505	-0.0973089795008845
1.0	-2.301569655496613	1.2507684559233414	1.727436390528869	0.4007391243366369	0.5786799866414992	1.1049683418010194	0.10129430481906547	0.8653121078048751	0.9762652399097304	1.6579258899718397	1.1110228538233347	0.9367209068495406	1.1066637561189339	-0.013278299810583975	-0.20196102749919675	0.3099863552805227	-2.902223098359534	0.19045523535556896	-1.1317298436869854	0.3707925966927969	-0.3850922424494051	2.529888768198939	-0.9685861133548176	-2.038451056902727	0.8535302519854037	-0.05451149169022225	0.9183983120482465
1.0	0.08932652227259408	-1.8151174218910318	0.2047639396432925	1.6765861509375186	0.13406042344570562	0.22811698069315567	0.004487538421066997	0.5406894703657625	0.41350547555506145	-1.4556466971041837	0.10793602729794832	-0.724927031839617	-1.2377925798838214	-0.9722414019859538	0.9404120013498274	1.5657198736826556	0.6360685555155399	0.3276297842959847	-1.294164899227635	0.9802706523293501	0.7524216835522304	-1.5641038360546764	0.279465506319829	-0.9986174419812617	-1.116551068164988	-1.7640808114335558	-2.753471309942837
1.0	0.1735690393923575	-0.07644908571262923	-0.6447981857208624	-0.0560795642097171	0.005058573636332773	1.2097056773304746	-0.682175072541536	0.18250824580396052	-1.443591955822025	0.4669781073509945	-0.3065775616144548	-0.06292147533363798	1.9088928517314314	0.7415552496681875	-2.3872528554419334	-0.06848169843548994	0.5911034072335107	-0.09602257832677802	0.5256464422753452	-0.04101857025093723	-0.8678504245676478	0.06772759204484485	0.6753879027173781	-0.07065616846660933	0.5207180077382109	0.017277992891682983	0.6513195329588304
1.0	0.35416521621612057	0.22210771906025514	1.0490183436747393	-1.8496900442376645	1.7397343219215764	-0.8496360553196804	-1.5754654733399784	-2.319611755275044	-0.4723572445336927	1.0948359006167334	1.6965305076644792	0.8522687099184979	-1.0556782075431206	-0.700983445302974	1.0861690159604382	-0.4305318379967035	-1.187656264141091	-0.4830493604913319	1.7000261821574012	-0.6675019248312181	0.32775216902504567	-0.9973434850816549	-0.053095534947794475	-0.737029255404198	-0.9942836270255109	1.0170475097652851	0.3179403565878525
1.0	-0.23575844242827776	0.9562373812617189	0.5822000313909677	-0.615743982263406	-1.3299904129610038	-0.3571126700872707	-0.6478015723128072	0.6740880075329246	-0.4877972270613006	0.4345068998414923	3.0406370428699376	0.22898753812191627	-0.629075173764018	-0.3859943020728319	-0.5353165623618639	0.17907479166125623	0.43248207075590367	-1.0071050815283895	0.3398326458404314	-1.3021828036262364	0.2661956594476151	-1.1602362967224187	0.44206945706732864	0.2707534487728697	-0.5291078229249696	-0.003669183185323946	-0.6749398967039058
1.0	0.5089125336861279	-1.1928885586071118	-0.5969295734530153	0.1199929743159539	0.3166586168255174	0.798227951930746	-0.009297714444833915	-1.562829592488903	-0.9283924803343677	-0.601164609863329	2.149511806975393	0.46585074944229	-0.7701921454545078	-0.7021896953886784	0.17227333509431705	-0.5830821390733432	-0.8836446741938874	-0.24702543695887416	-0.5857684405388977	-0.1144266608273558	-1.4914979698999549	0.05754015784755281	0.12674613775041757	-0.2928769349891873	1.331413043718493	-0.08865061893022246	-0.27768840252587645
1.0	-0.34723655541841936	-1.589181685799793	1.5912636091230283	-0.900683188873849	0.5660194874924104	2.0431014859044856	0.7114904586841604	1.4372851161266615	-0.4032446368859706	1.4887073895676701	-0.6843588674217533	1.7457895728974497	-2.074867836482295	0.2072584228210168	0.0066985853856851504	0.24275956509827396	0.14670605442314055	0.9037137281497654	0.8451331598733016	-0.5684591971465881	2.408561403097464	0.5746350038794104	2.4881841250402412	-0.24110279862548384	0.4870484361062446	0.7149133293115855	-1.3212740376716683
1.0	-0.07487528172202185	0.48837708850734685	0.8943563662781767	-0.49207882495516525	-1.7933015717411696	0.18702401404656915	-0.6691633642616878	-2.2367774174322967	-2.1781317806022074	-0.23280973273535893	-0.2024163293223569	1.2656468061063237	-0.9386961002975333	-1.4814159057152685	-0.8180109776542471	-1.1646391835935088	-0.522157585151281	-1.4017316548731866	0.7232624458797143	-1.6175275342776112	0.5949463068521766	0.7700455152746404	1.5632285401205757	-0.860302902966152	-0.557977494624165	-0.9026087359601812	-0.5451893531783546
1.0	-0.6115246782722629	-0.8482793373152024	-0.3456461309231801	-0.8688681067812826	-0.1538129614548345	-0.407760814571429	1.8529020185877076	1.050857160311132	-1.6400400012589698	0.0036963259474109486	1.7739766032369415	0.6280503754223422	-2.1490887206562226	0.4612473456582648	-0.2676594827413672	-0.19116937990392016	-0.8956411262814966	-0.39082944582521284	-0.6215083246229893	0.3356817405115612	0.3496760516164193	0.5089910911094747	-0.46211133249560277	0.569068470363889	0.22745850251505736	0.13458320836057583	2.0672567990860387
1.0	0.686953214419035	0.6294728549155076	0.22819312214037438	1.109551630175225	-1.177441237337704	-0.5791198698974335	0.5680637284196238	-0.6722443394247232	0.4871169294926225	-0.2510611057360377	0.843152646315771	1.6578840988125296	1.6670936550866111	1.3624277440786405	-3.622190352121401	0.6258377242835867	-1.382589267202185	0.506049548361912	-0.42482515164434864	-0.547715848267287	1.5350651300091407	-0.3870582521889216	0.26145187973321404	-0.8656536626078594	0.12220994971437388	0.17443574312216456	0.9534330908393371
1.0	-0.43980764124490584	0.6472403324314941	-0.3058182820162877	-0.0170670605548048	-0.8799775573386155	0.44674198026229195	0.9185022880926516	1.0050433393385612	0.21835126857037382	0.4374772164705277	-0.4091677698688922	0.8965428135948813	-1.749605402154441	-0.42233710980574246	-0.6888102690154911	-0.35913777453991763	-1.4428829254543964	0.5530692384231186	-0.9113023727222189	0.21486760770055702	0.4371145240178247	-1.204378647293542	-0.7927048756696121	1.4296273508679547	0.921969321137173	0.4471586244891137	-0.5501035760559044
1.0	-1.8099463165000618	-0.5067756472106585	1.1560839138974308	-0.44258580421195476	2.2670778058433987	1.4034202666447706	0.5194889657701552	-0.46872235977062987	0.399104113911393	2.7961519475865027	0.20153713103335205	0.3056199054806069	-1.1525263257978875	1.0205411329191052	-0.6882260505104265	0.2562587099572128	-0.3810531985757929	0.14426717480237156	-1.032837978180621	-0.22802516288338465	0.7316026355096152	0.5281871199534501	0.8599671268023884	-2.1103755677604568	-0.3990591407086357	0.32173260204257986	-0.7484534549647173
1.0	-0.46633835189604955	-0.7590244050152113	1.3611328601691035	0.5629990712293499	2.1179135689663973	-0.20870639711352704	-0.43730247117569937	-0.775344442829481	0.5785552930136891	-0.49808110735640615	0.3284580316743241	-1.0158729606346177	-0.18290780770238108	-0.45254011011863005	0.8932390425509198	1.3484326768616062	-1.6176745026393267	-0.6773445711358529	-0.27397005350143905	0.22349516519460738	-1.5623818558372795	0.13660759773573594	-0.3579357247818872	0.3964119357754252	-0.40449233624396586	-0.14282202188159	0.17169076871259178
1.0	-1.5237353264646583	-2.2791904357116515	1.1863871878335561	1.1015032799789581	0.7566212253329694	-1.4281324254606778	0.08060579181798998	-0.8256318597545026	-1.6905767932214995	-0.6167355025223428	1.2827175010909928	-0.4733382674880576	0.9052361601823524	-1.5164674420562376	-0.7080849293809603	-3.032840690926561	-0.46137084045299315	-0.7258517388069156	-1.4100448442192701	-0.9424100213315225	0.060779414495029625	0.054811824230793164	0.243190869900464	-0.13805770254061003	0.8408121426297736	-0.3310565130426665	3.103424709443099
1.0	-1.070217031687134	0.7097229051672584	-0.08530902908291738	0.5752166115862934	2.7287055365736705	0.9508952080458309	0.3140471825242735	-0.050640978477395994	-1.1390725001899498	1.360371023553921	-0.19994268671079402	2.5597068667004756	-0.16209411517045536	-1.4904020475269992	0.021691396494838328	-0.1413848394149796	0.9903334569358022	0.1877348045839342	-1.0475084447188787	0.8997397086916474	-2.3212214741901813	-1.6334312116961764	-1.1549691899243923	-0.572663517811348	1.7103440236200516	0.2548903014312585	0.8327726889888605
1.0	-0.6802017283784276	-0.1968696657492735	-1.1797126323592164	1.779554294393806	0.5155819929738524	0.19048440108611417	1.4151210101587293	0.1821251375070501	0.35926301588030896	-0.3657103508433848	0.28756884945457145	0.23364901021916729	0.7205160918469532	1.086642113595335	0.43233717526569226	0.5777608618634906	-0.6997218726620017	0.5301722271362777	0.03955162310147536	1.3764039375157682	-0.2503741508350848	1.3848174662841664	1.5507778681617017	-1.60008755882729	-0.5024940882631944	-0.9236452035061942	-0.12593812930693193
1.0	0.2233712560534466	-0.2782060585388443	-1.0039752990553004	1.0293833316020014	-0.5697854958299673	-0.591626413248657	0.1720671441503459	0.10831354614747978	0.701398584676523	1.9226867715934208	1.8424576133001571	-0.6991146580029695	0.24145943513119153	1.1910147788574532	0.381403909128023	1.2580056352808013	-1.8968096281123696	-1.8094452062316746	-0.06864930718144012	2.4326169566399	-0.2197828736583377	1.0628414066288956	0.9842386393562017	-0.24853026762803326	-0.6638282140978787	-0.40587430727339613	-1.059958284584304
1.0	0.7209190887066667	-1.266868918982715	1.041924493689123	-2.0499345025662477	1.5596541556968082	2.3589246723922197	0.4153820415382835	2.280583317490666	0.4774773259274667	-0.36112935022849757	0.13814016532513715	-1.3470456515645266	-0.1500137763572841	0.4903539173856397	-1.389348802126314	0.49778544045528444	0.7441291583770305	0.44471157066210565	-0.25433453544000184	1.057476448854849	0.37683869018226246	1.0809020117193369	-1.2540089763456077	0.7446843401196647	-0.10114526555111819	-0.0822315710819032	1.9267812827920907
1.0	0.5176753326807191	1.9875575258541147	-0.1973006344783466	0.052101416801708836	0.48644781855596453	0.35192590996034395	1.1885252803245727	-0.8688881204328733	0.9232363848856485	0.3341338198660558	-0.23982525755343032	-0.1595553631986141	0.7966695360763355	-0.6115750729309144	-1.2937953725996088	0.18618833497559686	0.8601752629094567	0.7556927405388916	-0.4083893345780004	0.20405852669882707	0.01691511172937494	0.5837745162034187	-1.3745804489409406	0.9510400331079106	-0.5803413425793761	-0.3126799301985914	0.00668514934180252
1.0	-0.06878767536935682	-1.0600508132195159	-1.1347675162785191	1.8236266026296606	0.3324641616380715	-1.2854585071312215	1.959208657556594	-0.19098884865654475	1.3340758313903134	1.1780112076206355	-0.874461575572123	-0.011492993228671713	-0.2564947211539378	0.19277394980441584	0.660941520880152	-0.23458567833485713	1.8378872575898273	-1.9340427629428163	-0.7548957332311773	0.2765365566439308	1.6482993932383156	1.0311893060067117	-0.6614228265371233	0.3394011959150953	-0.23344309890044454	0.2906041272099476	-0.44073362140201733
1.0	0.8183746992748848	0.1431997527010846	0.8977682728114708	0.04432555867078955	-0.6197837799158591	-1.4805754991373303	0.36923353297674244	1.0617778785541723	0.9655486286288489	0.07543845307804826	-1.0432429579498954	1.1849856979887148	-1.597519524643851	-0.8288061848859352	0.824556112766394	-0.6896395982143513	1.9142178791212432	0.4847105156474069	-0.8896188977845212	0.3667686731867735	0.690036559140022	-0.9393110930333775	1.5375816010801195	0.6660784694334263	-1.19891099389465	0.403067517252735	-1.8665699079052627
1.0	-1.1051076659773142	0.7712308960939345	0.4306659513966136	-0.1480769968357954	-0.6587141945386575	-1.1290373204095405	-1.647686758105775	-0.8728793545022666	0.5653845840305107	1.1311548915978793	0.32680686018424376	0.5465338885252854	-0.50040527093528	-0.8276572514046041	-1.6057650101783996	-0.4658234993878071	-0.13620848165720922	-0.9146574447618837	-0.11798867106554892	-0.2616213307738935	-0.474780261201614	-1.4673384556767242	-0.2656563464199109	-0.933335028512373	0.6994712116858947	-0.24880583233889003	-0.5368918755807127
1.0	-0.92893041075459	0.6778204056755571	-0.17532556108936162	0.3360069670171425	0.7494688585667786	-0.9834277536683139	0.9987318078717323	-0.05521342837153739	-1.2508924383735684	0.9334492785544297	0.010523553230632433	0.5527386043935211	0.0016772435136609466	-1.0227082227118336	-0.7085393218655578	-0.45296914721798415	1.2529977345221992	-0.46860258955949424	-1.5757919492399706	-0.772440808842923	1.4435595261573788	-0.9160065370263138	0.6762959572590339	0.026401543309421086	0.0920643312705527	0.119680544710967	-0.8082312375921702
1.0	2.0955118849436483	-0.588431557025491	-0.11014253592104825	-0.3533649785599786	0.4080577986396746	1.255994049823521	2.3154761497612033	1.7350818172571274	-1.6424713213503337	2.572544627144674	-0.9957971932230361	0.06591712588218149	-0.706506146848655	-0.6939848985286273	-1.6214801508410701	0.42469051821534637	0.755779799396799	-0.3262893884608161	0.7585883459138536	1.271567622695419	0.1545412055887127	-1.805367274839028	-0.7405381535963105	1.065117502164133	1.6018541479563693	-0.0402937758630203	-0.7061727416634371
1.0	0.19132222425888878	0.5681249317853799	-1.3729792780034222	0.7383684711032666	-0.7413251659947647	0.32812463568579475	1.5655596168062975	-0.6391536684583061	-1.2112788134386396	1.1123780946444994	0.14708813991342665	1.575784906304628	1.327824561933946	1.8057255515602944	-0.6701163183053913	-0.6083146825724253	-2.334232834607105	-0.9529077769276534	1.1388532327126033	1.1961418142219011	-0.05657260196642497	1.086183147565447	-0.058525679611812785	-1.7709915541028765	0.2716808142063946	-0.17689641102611764	-0.9805008884973142
1.0	0.6460031104179786	-1.4989037189584786	1.7278204602704255	1.4938497052302602	0.8554082463786189	0.9198155956898071	1.308094346221039	-0.8757944958280159	0.15710138993902617	0.5006175538365477	-2.3930523070795813	-1.8003788055641885	-1.185109721747971	0.781698573647755	0.05960136109597203	2.0228424956738604	1.1551896306303588	1.088912964159277	0.6389673492189966	-0.706583789818267	0.16858171415619988	-1.4463521448466221	-1.2977888952054675	0.7709403130184528	-1.622255904074637	-0.7843744003366745	0.7065397632758942
1.0	-0.05347695278431976	-1.6750765146139337	-0.40543148651090866	-1.5247601937274444	-1.3936633820279938	-0.4504106302065685	0.9186598347363353	1.5369202532008142	-1.1228015765258117	1.1730254761345185	1.4218373692658504	-0.930076441933837	2.176229129254803	-0.5756322528848486	0.7810567558709879	0.3209413098127104	0.24796172360152519	1.1706582274567383	0.8614275626469893	-0.2857086083411989	2.4578633437744455	-1.3747810067849149	0.047090700044648805	0.21924010411926134	1.1246014624588994	-0.1244473362996143	-0.040903213172692514
1.0	2.6513340950106836	-0.1358555817445412	-0.5285174188441512	2.0872226349973513	-0.11982365567698107	-1.3736345705362842	-0.7923826896954571	0.004971075619231111	-1.1168195126247318	0.08966582889906864	-0.00594312392651772	-1.6258901821338911	-0.4232662305427409	0.4498586355576274	-1.0093758230336298	-0.7806478778125808	-0.9786220322995984	0.9726805285484467	0.07254234391869523	0.9118435737369622	0.1282628401007237	2.235233407494727	-1.3859991812898822	-0.36138666136045766	0.7029200892314711	-1.000583263566956	0.6050020721328125
1.0	0.643264612639937	0.6184785606951464	0.5227666299764461	-0.30372617774573096	0.060199787589915454	-1.2130558582211373	-0.3667421555019186	-0.3395886065141627	0.4091239707977017	0.10239499011373494	-0.9356396690826649	0.3388608699584378	-0.47543446913093446	1.1615639926950474	0.14152641879811723	0.16832820197414441	-0.5902984839932279	-2.065070584625569	0.541789191179094	-0.03685780048320773	-1.4044789354222837	0.5794548432504282	-0.712652243013552	1.3741555139011485	-1.7051726715288282	0.5870253984278012	-0.4317575632001508
1.0	2.8452929940750913	-1.2350088324280963	-2.1177401156628775	0.2928097988058522	1.6224781075800354	1.0016308359314954	-0.30901110199958126	-1.492520376072169	0.6523216346831086	2.54561380163781	-0.3977938151400648	0.5489845677206827	0.04435632269894681	1.156797433962586	0.8726052167744133	0.18605934673294885	0.7346137768243552	2.2276802448177375	-0.5334428884928071	-1.6578959117187118	-0.6030934888865678	-0.12837426712514632	0.3825405907287345	0.4900802487206935	1.1601817730017088	-0.7173015247681578	-0.13068550573914992
1.0	0.6523992024293466	-1.9275782987497398	0.5809826043992906	-1.1544101835295648	0.6017335832668366	-0.029665603853960828	0.4019978710727279	0.20423665617143955	0.21480609585712054	0.10230338319756323	0.17261526337981567	-0.37865324400017314	-1.5194097261824129	0.12121716655698662	-0.5740010319225295	0.6874614051299338	-0.7576159939919619	-0.23643407947817655	0.7270567021601069	1.1901346984503796	1.3032285601122868	0.6102628880293102	-0.008827972750474996	-1.0858711065154087	0.9967498043335815	0.5355804609379633	-0.07856458950545685
1.0	-0.0781378393128385	0.5414539001798605	-0.3214947245488881	0.6714954727556246	-0.2744782526073236	0.7081086932919516	1.8094128297623684	0.43096521271082433	1.5246705262302738	-0.7394999878638198	0.9415770111403484	-0.13752510917884483	-0.4007926877939872	-0.957232977825759	0.012286264029045268	1.7265320561574227	1.9302292612766827	0.9812129042076765	-2.1403237554017953	0.20212944930267987	1.7400997033505272	-0.20028283799166738	0.604833458591291	0.24652427308184785	-0.3066255911753048	-2.0128678308111563	0.534309400828467
1.0	0.35090049898534326	1.4196517183713457	-0.38979384391029626	1.1116415890053895	-1.0882180738121374	-0.22159410398602467	0.08482844281586341	1.3415926187534586	-1.072978867605523	-0.03788326098049352	-1.3721480845294323	0.8425624575041747	-0.8709211103966124	-0.9508152132297673	-1.7688964575407453	1.262191490182998	-0.018757248488639414	-0.6549692606996056	0.22966114373689986	-0.48542364444840147	0.4223703954828531	-0.778695366929638	-0.8310678819489822	-0.6434792445590596	0.6264607306400581	-0.347619719767131	-0.10517098882173143
1.0	0.30774516630212834	0.15491235387517155	-0.651753538773995	-0.7884703002218675	-1.8561770900952277	0.6649467270960754	0.3545369460689723	0.6659230082224705	-1.3067593064919791	0.31197769719152557	1.4328603374268611	0.3309212412667549	0.46505767092564665	-0.5435406228355251	-0.613492330264815	0.7935087062620917	0.7930353539136429	-1.3652174006674127	-0.4543222773106967	1.7747394491825708	0.4101084689075789	-2.2451500429673006	-0.8958956089032823	-2.030310875720473	-0.1265506907462018	2.1120027120291116	-0.7260765699443856
1.0	0.7187923981209007	-1.3482711492429413	0.9587710829196163	0.40950380652220525	-0.5046030583840522	0.28497472857942346	-0.3052057727673287	-0.7417075504302832	0.14166619192544033	-1.0688159876958447	0.297468564444155	0.10585202949057351	0.7873403616856712	-0.5006304006530953	0.6765398883275793	-0.8283756919640181	-0.9101259381290215	0.6206017194260779	1.6162098877602264	-0.9482153299065494	1.4860185650272812	1.5117441744265407	0.8681298884927843	-1.2747997671083002	0.004270043289126243	0.29160291380080405	-2.098040189805336
1.0	1.8140198665718026	0.03010405805784778	-1.258561805803904	0.6098418588351556	-0.7785301942382996	0.48233761315514895	0.13821557716099148	1.377150149326621	-0.27702797626088155	-0.4384032741388346	1.6855255857462434	1.110542587950153	0.4710978986844024	-0.471254585332303	0.3762135338499779	0.9901331200039422	-0.9580817439088718	0.6036616347852548	0.5347608973271291	0.6720876325471006	1.4440473617278027	-0.5293495107274336	0.26131699300092925	0.8475449199687033	0.4240371575740089	0.39805520677216133	-1.9171633793918308
1.0	-1.6450985353969763	1.0435036550442662	0.7919130011090038	-0.6809269739597282	0.34974056757378824	0.7693123037028357	1.7419394352812008	0.27300707102109756	0.7822090736973558	-0.7364190746241444	-0.07498916280136897	0.17373026447032355	-0.9190745698645716	0.09145315718176635	-0.11896812626821802	0.5967091320933713	2.7119418727354043	1.4398527667882075	0.7832188863527475	-1.4150687265304238	-1.5737033038258468	0.8835893154760677	-1.5772421342899137	1.104959415581853	1.4205453268372368	-1.2130646224424344	-0.19362821143184256
1.0	-2.921991873972435	0.7283224840540872	0.5879646400794728	-1.875220422441563	-0.8468693838931678	-0.8239026938959992	-0.010768247580264532	1.0678333741448256	0.6326179182614314	-0.6822638940148185	-0.7493362482317003	-1.1833401513284254	1.0451510001181308	2.503279173407466	-1.296059455958669	1.0852322219903316	0.9464206745300704	-0.038883082618563596	0.5579587877833555	-1.739928166616904	-0.4271887400891697	1.3330232685074381	2.236687705884871	0.5514152842189216	-1.0663381199718829	-0.47933613197413844	0.5577069185318987
1.0	0.04467485313954891	0.6871823754575257	0.1437388824099132	0.08806666092328172	0.23705532967351725	-0.49824626737929545	0.2208681045227123	-1.0546579843929487	0.06342563894634548	-0.38198753024898885	0.6305854796939353	0.7025342304266382	1.4781503536870495	-1.4240333317421254	-0.881740310193424	-0.33724288945141756	-0.5159013162225214	0.9888668731885608	-0.32208326718873165	-0.41303784040477676	1.6358761768941301	-0.5182785387306088	-0.04311906230692231	-0.5050935072600157	-0.2929742232003112	-0.5740240120494815	-0.6302671132275114
1.0	-0.8903160661414317	-0.9767110333210075	0.19684750989748534	2.2452882532485074	-0.16542760457371508	0.3112854719067535	0.9961021157392548	-1.2293696517373163	1.4002387993109808	0.4477692409263451	-0.5159408519159251	-0.8935101107353646	-0.31337825958845256	1.6166728972994202	0.6428519085909418	0.2988076634158381	-1.1588717632388954	0.7347758870888074	0.5662212977522989	-0.041214109673671256	2.340982957659806	0.2651330518867301	0.032372718982148295	-0.5925354024532271	-0.6484285347118968	2.06790602671532	0.0643021524553575
1.0	0.013570221020088159	-0.04760968660972872	-0.5667909121852	0.9893374324972055	1.5668282484080456	0.022372615986980014	-0.00861483092819433	0.7792821012110588	-1.5125856447934278	-0.08421805961236789	-3.0637454190750324	-0.2142272696579651	0.8267236691444517	0.6990578501625021	1.02888151260377	0.08126881753145404	-1.5944701138998691	1.6918698226500264	-1.41650659068494	-0.36796917649020455	0.8163642492298337	0.5298811980130002	-0.5201060898512111	-0.8065349788692309	-0.2575928992744422	0.0008552102380901838	-0.26697308680431825
1.0	0.8133942072961797	1.6522435392119226	0.7477500449801369	-1.180592564469286	0.9061219278073834	0.4005661136540944	0.49308074645117295	0.06435836256419981	0.46422487697582504	-2.0738315779684378	0.5617153918021359	0.7850121640393661	-0.365708927571176	-2.082988566458033	1.2087890029531418	-0.05367611241857843	-1.9570346681125914	-0.3010416204002186	1.2389867929957743	-0.5997613052062727	0.156523041539106	0.8070347069566192	0.27890943717265215	-0.2303743915557837	0.08863276950057083	-0.6409965305821861	-0.9202194830724394
1.0	-0.5570141462861956	1.1425031664806207	1.8684194070023883	0.2481221216124117	-0.3361205665755377	-0.8138729005625374	1.9879285727574474	0.16592976884100313	0.18901762983742817	-0.07060717207879497	-1.7915825600465292	-0.03093290940868616	0.05370835701496663	1.0772880460051562	-0.5210584925025183	0.22955013187202622	-1.3701992374459782	0.46881531700568563	0.3356775131630514	0.6414188802544967	-0.011301851333293155	0.9966803038118792	-0.7600321550273977	-0.14151300733932837	-1.7399027338490205	-1.271278125367749	0.04158113114761607
1.0	0.1450826134942029	-2.440964224000318	1.4130711829245475	0.30590385786562047	-0.30229645722842186	0.598853529132156	2.1649441098673523	-0.32578515359956495	-0.2993630680377705	-1.176340638670364	0.41455525652012315	1.1578815939386864	1.8738305137814109	-0.45767530694193315	0.771262179929803	-1.122719229400422	0.2923785071413346	1.1314200813688153	-2.226261517814372	-0.6520767204765211	0.8640039657094778	-0.2628718516881426	-0.6528147773994201	-0.012664967735411824	-0.5561416726124384	0.8580889710005272	-1.2447773136683362
1.0	-0.23148098774305328	-1.0210630708846733	0.30979053258496264	0.5279427956714771	0.6222954006733612	-0.9277397591958465	-0.8360711249506403	-1.1231905123044914	-0.2318830705381322	0.36633209553565665	0.04281698640300504	0.39610516378790867	-0.6830165679068506	0.10364216702968077	0.20575785550282813	1.3072347393338488	1.3140225986771856	0.8186187208433465	0.4589360835831967	-0.2975111281228271	0.9157335451926928	0.2337382749836514	0.8520680698977747	0.9508979353165787	-1.0362676303988279	-0.574171568034065	-0.18963787020910405
1.0	0.4027124752060885	0.7290427701604502	1.1175859650397244	0.9695023331760274	1.194671624858032	-0.05273016218928274	0.4954445584414361	0.4487505099880023	0.1794917557487175	0.907001864585517	0.5273512230318707	2.272556783313391	-0.3423021872424614	-0.5956443618413769	0.8525929645597529	-2.2517374224340507	-0.7497341280068013	0.8303904368897866	-0.6451649931253389	-0.848683214717889	-0.5543301251037799	1.041820773215605	0.735635942098712	-0.44501412908382193	-0.5478020902793069	0.16222429028262475	-0.3654590532292599
1.0	0.013478050404626513	1.0872167444548944	-0.5885462480886312	0.07347260670875518	1.0356709919406233	-0.6928256158418804	-0.9573318023166058	-0.47640154729067274	0.4278929868312248	-0.4987728923738614	-1.677964054486998	-1.450905803709603	-0.6382101956312372	-1.3129192973138524	0.030573125884027136	0.40914220921605177	0.5909175114952078	-0.7578122808966078	0.12916544633403884	0.4191786593653969	-1.0929065556827255	-0.27159147346787255	0.8287764471156917	-0.8575383719278943	1.2184069177434396	-1.154503151411779	-1.1479423461407876
1.0	-0.9441792083596829	-0.3152881807753205	1.7930631586169987	0.1335372163278757	0.8746557101314907	-1.2078244280401595	-0.3502907869427849	-1.5034651347555046	-1.4744475605002703	0.12955488131404622	-0.15143396530475509	-0.35849848852537386	-1.1232206340236566	-0.8197349499992488	-0.6450476900948499	0.7542440012390113	-0.9173830518438699	1.924375921110334	-0.005518259374024072	-1.1641881925829332	-0.9463720771997739	-1.4106360463178058	0.04330948859145751	-0.18174386874377946	1.2688315806205064	0.04441456600657752	0.22532637506576986
1.0	0.9789394169350311	0.6763332391916899	-0.18317060757394693	0.02659929039620098	1.2115065160021496	-0.18221475708735888	0.11960195994981698	0.3321526418207821	1.5773166405934	-0.08389740061262274	0.1290351046038698	0.9806362755997102	-0.914160974298711	0.5965304754056476	0.4515812407686826	-0.36005490601133067	-0.41371104589804636	1.2375407903069524	1.1379664865057206	0.007180599140948646	-0.23440023906442278	-0.04775174514000632	0.9037765849637521	-1.2069157692575032	1.1106143944526292	-2.9155282267407077	-0.5307679274490973
1.0	0.9611523404735457	0.1972509073893046	-1.512210565731511	-0.3579109907884261	-0.2351853503370939	0.10865744536639053	-0.619627445197264	-0.6210530274861477	-1.312001947879998	-0.2673734868525479	0.33311215508982084	1.2430094981697983	-0.14498347144153428	1.5699603158740836	-0.045022499198026034	-0.6850258780853344	0.46962502579812937	-0.2006128912582401	-0.3045280430807268	-0.4964115484330477	-1.107904833988823	-0.296907051050214	-0.2147322077172632	1.1018686789913	1.2816137903830767	-1.1078390740758308	0.32440017611887106
1.0	-0.6199753550219058	-0.25883869038163926	-0.04173206044887144	-0.696870609536106	0.09323086158667351	0.37397651726449005	1.1990683669794324	0.20027404517810474	1.4073749568760967	-2.0011491883681325	0.8366392855484026	-1.5206385223390355	-0.5420535979959098	1.1546864169209097	0.45366334467577557	0.7175633395570524	-0.05495208265390889	-0.4296974930192877	-0.3687443844492003	0.28572463838821904	0.831455364998466	-1.0160193745551396	-0.8496578802369537	-1.0892377850556414	1.7485340882229663	-0.21539558408955622	0.46776810554791465
1.0	-0.5627062662791726	-0.051494227243514476	1.2351018016889355	0.9836050785627514	1.0647510222207068	-1.4717698435984943	0.9181115757674331	0.6506967273186419	1.4738890978310983	-1.7914837916784494	-0.7713359159545105	-0.013318465005359794	-0.7381194603397518	0.40635840824615715	-0.49749650602376155	0.8253715214056043	-0.4999609600830528	0.0013892031459350705	-1.8903708572730138	2.667073551538353	1.72354660101758	-1.581375749375567	-0.13615583985373636	1.170265037697811	0.1966415353047727	2.173232483038195	0.9101525521208851
1.0	0.287962624889938	1.156886399660392	-0.009709496480541827	1.5408042888448856	0.7611461262759497	0.23120244251637895	0.38720766915303306	-1.9121351253213552	-0.21237850697540803	-0.43732693187479776	1.078936807975243	-1.2168282376335016	-0.9814690526464165	-0.49487457751503766	1.9947842181351723	-1.3686206620615189	0.8675884292678643	0.02935780243632215	0.13370632100476473	-0.1927198885416207	0.3734957427384364	-0.9077940185532469	-0.26544416531342013	-0.4184827870452947	0.5407188252230418	-1.754846103107409	0.1552164925311471
1.0	1.9848742203270913	-1.119489228523705	0.2825484708601204	0.9548845694234749	1.611684854928552	-0.5269521289117218	0.31238532890494397	0.9838345572171866	0.39807036756288483	0.6372014593247654	0.6327475074324294	0.7888365062264961	-1.7716139570401281	0.06687134611781372	1.3158384737238185	0.08786921511851344	0.5372834454292209	-0.10259964192786389	0.27448042994523847	-0.8435494483328185	-0.5372563074414473	-0.36661619870751466	-0.5355994224350874	-0.10193800344806807	0.10923405121331087	-0.5068590677964298	-1.5940332196521914
1.0	0.7872814200452558	0.7169243893669549	0.24732059635743925	-0.1874582210648148	0.6822380468885129	-0.7485976685300673	0.3585002084075083	-0.4335159115051119	0.009698746787362069	0.7781304407938227	0.9905195243517813	1.1559655603683558	0.8993422065830246	1.9369457212001122	-0.8508444066191074	-2.103717048371128	2.0418352856802824	0.9797645863129838	0.2893848507732866	0.18037987268799224	0.2836827234751607	-0.21386186920121805	0.36813297540312	-1.4713931533933207	1.99054436387263	1.1420463697569434	-0.39428366414809773
1.0	-0.05594500156489849	-0.32364508883308657	-0.45703593688824856	0.001393107082871968	-0.04313526256894799	1.1063068498478814	-1.0806980229753638	-0.3955370952334228	-0.5310906652879256	0.22439309543611527	0.9440063467350285	-0.7506487285391895	0.39414079386700956	0.7370470112368728	0.3791675905316327	-2.008732915021541	-1.6632469086322779	-0.7791848769687404	0.187938831604476	1.3210332250163181	0.3261960825005469	-0.5560093076757505	0.1708693763216676	0.40427633981566824	1.0006201571922153	0.2063730282871262	1.0509820154390968
1.0	0.5215314300920934	0.6639952644969128	1.1184292291757254	-1.597297020952015	0.834342812577834	1.1758123873583628	0.5457983108444429	1.2509160016997238	-0.16242682874040845	-0.23982293464056792	0.056067794277077296	-0.17605473833530616	1.3908939853495212	1.310248444149363	0.7828350006427328	0.3586139801834852	0.2541120245628114	-0.5537609585560934	1.18037691968463	1.4297231351839836	0.013404231707516001	1.2249992835771764	0.6303537486640038	-1.6492489779534167	1.5705638497452976	0.5058881530488212	-1.4180194274486377
1.0	-1.512535428331655	1.7071745057834542	0.3875850020531105	-0.15394020068537018	1.3868136078533093	0.19543900564311184	-0.339849305044741	0.19630144577578615	0.5232309650446794	0.12024877889071615	0.08753513857011071	0.6214056633238162	-0.9290120470575434	-2.282631108468549	-0.6136802137805861	1.9247089019630752	-0.26108348762226075	-0.8126628107358957	0.12690154521083208	0.7886421548410196	0.039008508561625514	0.0581073305020625	2.1478574870758207	-1.0685456584635158	-0.13180569514161755	-1.2528019558084782	0.12774881296604879
1.0	-0.036924054644788144	0.5405738021486695	-0.8890512852166694	0.32405544407694475	-0.652390806126755	0.6457404519948389	-1.2053522724834895	0.911208673136782	-0.10608367407664952	0.834829480400852	0.04513986778628485	1.014978251962101	-0.9206729742748874	-0.43280194363784913	-0.5818114461103302	-0.060644224475113286	-0.4411071511203431	-0.5356224371910302	1.3201751342598622	0.30669721297768954	-0.0389507906569097	0.8296212834981476	1.7435811495579658	0.8694558129548559	-1.885446418822341	0.2950327751069785	1.6312210625268142
1.0	0.38630890777911586	0.2890427719587081	-2.43295316764289	0.39479023705617994	1.459579650236424	-0.6858024711697771	-0.014910344946943963	-0.6428227531118484	0.7739051518828943	-1.6214094989615278	-0.08824991946205514	-0.7611208711741476	1.8218942211586653	-2.541845710815147	1.566382393430104	0.8992747401187831	-2.260421375301735	0.43513227711484015	-1.4630795050063847	-1.4980276847965466	0.24136153826257842	-0.35968514705814286	0.3973437589804749	-0.9440350584078158	-0.9169004197328587	0.001075706095354399	0.9204184009759742
1.0	-0.3981498857892563	0.05315293090926711	-0.526441140809177	0.6456544115807967	0.9888325576120797	2.0204086013325173	-0.994083766428498	0.34089149694486065	0.6968022016550812	0.08417117728257818	-0.40296197226447744	0.0426068456481923	0.5034029276896347	0.16018385545158823	-1.3066954077776913	0.7127175504230193	0.6854083818127455	-1.6106423750339778	-0.1180855136854464	-1.3650272513859343	-0.39757465210137516	-0.5318175834885017	0.7327111896942646	0.14552956203813686	0.630282386345823	-0.47060230161454747	-1.795150664423926
1.0	-0.4928157840492327	-0.25821466734618137	0.7225541971415429	0.004484244768990602	0.39666035880670497	0.24995342442462307	1.3492542120841287	-1.0659377746149188	-1.660186771374386	0.2911115169372197	0.9323438285089316	-0.49918701767310747	1.029875837014863	-0.17244411151093267	-0.7181763588281491	-0.2269595713740137	1.1517376442111034	0.7259854796163319	-1.0287974441435819	-0.7901207989461949	0.8932099122012231	-0.17501322390639645	2.039615336522509	0.22979261552277272	0.5314971134471527	-0.6214587943715836	1.541770058132709
1.0	-0.37938753543591475	-1.1417920021572385	1.2597965587951345	-0.32409398913726073	-1.499443465844061	-2.238354679695582	-0.48804165056071047	-0.398013396722117	1.6394910163609058	0.9962435401613703	0.7166898703440651	-0.7673925268367742	-0.9527282424842349	0.08360970385073263	-0.4772750173814567	-1.276956129238876	0.07022959175083511	-0.5690360582710501	0.19546773093437497	-0.5595394543621842	0.25155710188024555	-0.2728409245694625	0.22310943817935874	1.1632933035520536	0.7422682207846371	-0.7976077134286952	-0.9969969468902977
1.0	-1.267925309842622	0.5257155281958291	-1.3739031410088032	1.054269793781102	-0.917883908310392	-2.4895586048963505	-0.7442067937822082	-0.25578798337208397	-1.5125584158177137	-0.5586365310639351	1.348531964151708	1.6741884479807168	1.059652984381684	-1.6299613286528507	0.3653565128358438	0.7614294435500384	-0.33221068902460016	1.5892637629757502	-0.9685841907014757	-0.17466357057387397	1.8096327477412715	-1.6852176299298576	0.3154418502846579	0.3536341067414283	-0.5260760412496328	-2.026623566993489	-2.837828729399234
1.0	-2.050702816367554	-0.16103560084648144	0.13337075411040406	-0.9500865476485656	-3.49278054921699	0.2592681343530076	-1.1471969194337766	0.2829308252205746	1.1726608392377504	0.772229094380523	0.8457310246835368	-0.8299872371648819	-1.3776463762158655	0.5973486029967913	0.2997874779892844	-1.6389765464408232	1.5421205145681316	-0.26919187981637804	-0.8147345198246487	0.1197848942868662	-1.5397608548861292	0.8615735494362016	1.1085541000238486	0.36965538869914905	-1.018068899160095	0.22277566743715121	-0.3074300203899085
1.0	0.04561078765432499	1.5395790406042458	-0.944478505325187	0.7825380518134559	0.5268075291159953	-0.5436765499074251	0.1832322411541227	-2.0271859093273	-0.5069205904867226	0.3213737817908786	1.7281699951156213	-0.4955499914706511	-0.2749343770445917	-2.5077774826560972	1.7173712203564597	-1.6960974788375247	-0.3569530444034098	-0.22783155522959572	0.059719599313367705	-0.7399501383864834	-1.6267892294616146	-0.22425367360768853	0.9963418273330416	0.5179501842495429	0.23240592994094364	0.016340327431852056	-1.1596431292385507
1.0	0.7978725007531621	0.15806720868863297	-0.29302904156340315	-0.3001404676700533	-0.3972636483700238	1.1780179350505486	-2.815239068568961	-0.45610399339622826	0.3790214828308414	2.235907210001202	0.6090782702570362	0.31830210903097444	0.9746759415258286	0.8952337338576694	-0.024678204698048555	-0.35943687654246703	-0.05240537963604763	-0.030159845900829266	-0.7632539433130932	-2.2865051753907113	-0.37360923363962256	-0.08601460757656001	0.04593826719439558	0.2797657559058236	-0.5162114253722989	0.12462908384261098	-1.0321189775135917
1.0	-0.7055412121500527	1.1050919575096392	1.7468325819382398	-0.6664784751192987	-1.6925119467489467	1.659008419386219	-0.19631489159319004	-1.5792255128511765	0.643073287685446	0.4145061447418657	-0.8598695005819985	-1.1760713492107042	-1.4234386749979393	0.5264320413184026	0.7287395773980093	0.3610872976659952	-0.4507702783508826	-2.4798216842589467	2.1178236487899644	0.3017933678461309	-0.6447353218317007	-0.4518633485882341	-2.295843035525342	0.8147112872292158	0.34855489134426654	0.34602673732419414	-0.4963616166139042
1.0	0.8927891549270264	-1.2911780571714424	-0.43868861342131565	0.9203467561121217	0.39286019110591525	-0.9451209175356681	-1.1896253946111233	-0.32568579889812976	0.6423259332504057	-0.12936271699473667	2.2995498745463823	0.23952285301973322	-1.438674800222082	1.0631822071507062	-0.8264491265785133	0.6617848604039237	0.8826223361060206	-1.3895423087805308	0.19250957983422554	0.39023252695186195	0.5087132036334999	-0.782972237048741	-0.6186000684106977	-0.22147049387186896	1.2960835143612033	-1.4494186490133398	0.8238216927194497
1.0	2.22135025633274	-1.1935366373999388	0.032400923185593795	0.13555882666235525	-0.13741426451820418	-0.4413729249606549	-0.09618905919895791	0.010982538481057971	0.30532165917121745	0.7227516612103299	0.4575772697786538	-0.04023601963065617	1.8013880965915778	-0.737222087266792	0.9343319457693239	0.500055527550278	-0.8245727676510018	-1.5507610068199111	-1.716638499097461	-0.6578398510816228	1.342511438200014	-1.611659396506068	1.0312889584634841	1.015271370393109	-0.04592160695114444	-0.5877408298232512	-0.493722062357521
1.0	0.08260468438150778	1.1745606946512748	0.7774617056344694	-0.7614688612954	1.2154335400227334	-0.23396436479147356	0.34194612743498304	0.5100039275965393	2.9701737919593487	2.053538203589372	0.08373088964364263	0.5921773284324413	1.3706380936449543	1.7666867575406735	0.5413378539330841	0.7214085155642725	-1.236414552355791	0.6028554270568744	-0.4336213765655638	2.018285948219362	-0.688863440015604	-1.2118950178990475	-0.5206239639638902	0.6620652318852792	1.8188059550827045	0.09085716776662817	-0.5308111973027375
1.0	0.3296869475636038	-0.07487076814113111	-0.7013507457616237	0.8577710730081327	-0.0022614045567932103	1.650472563665909	1.308453504209594	-1.6472979097089566	0.24420076053736844	-0.6565103632833197	0.7164420529756187	1.3912480289995455	-0.2085490575998993	-0.8404361421543873	1.2924483054448341	0.30294542423192067	1.141439836900042	0.7700352951680719	0.7782929852921671	1.7301852027976814	-0.10838510875635297	-2.033778175524847	-0.92564623543173	-0.6643758652773495	1.3615359391555715	-0.5558628645644546	-1.2334967487062416
1.0	-1.580132624423914	-0.008695486804595117	0.6025013184923957	0.334830084683754	0.9728098758719737	0.724840668105278	0.6982743810543587	2.1448265430198115	-0.07967521971683801	-1.8732296410975686	-0.21988603009002422	0.9294687353199093	0.9692053972482101	0.12956136917527028	-0.5059945750842109	-0.9921964064001125	-0.15949155688107444	-2.015899027264952	-1.722018117187213	-0.6776162612716639	-0.0962423326913796	0.04267840464587345	-0.6020010200760401	1.326192619728007	0.43550799608873686	1.7393263978847155	1.0117020511724375
1.0	-0.6308132037380666	-1.8160182709483406	0.26469576219051383	-0.2387718869865531	1.5703092784838268	-0.9351530738884885	0.9998173518419102	0.9709787687395752	0.869616710021378	1.634320454449119	-0.5143802452120326	-0.2242168421111805	0.0290396077996934	-0.5899937206630584	-0.407241669998341	-0.17459197857618736	0.1436226874776937	-0.16581576459689912	-0.21275514978931145	-0.19206969522132938	-0.3685555212848947	-1.2405529153582748	-0.9815716026114393	-1.124166524110866	-1.3943037010125605	-0.16200041777137156	-0.1558770913630178
1.0	-0.5946917602886626	0.8630242703101803	0.2537410252001532	-0.4877249642279066	0.6828218335362398	-0.24101384037169565	0.6855146138521357	0.8539121179562084	0.5649380334237126	0.5928203295373656	1.3041115602306972	0.15222359548758427	0.051668029888764656	-0.5417813343715352	0.06596995491898815	-0.1521402722595916	0.21932585149937314	-1.553739715397362	-0.284826372033472	0.9150645822151269	0.29885736409055713	1.7663934329147466	1.3244273025871913	-0.967412507370944	-0.128573995392591	-2.204230960736713	1.6311514217666303
1.0	0.3317335328891131	-1.8507032625727855	-1.1111855324407127	0.012297859675638559	-0.3475496766276398	-0.3859026562090947	-0.408376486915498	-1.7084894653967793	-0.6404402419610485	1.1927048043171897	-1.728457084638044	-1.0224448993088762	-2.28532051311499	0.250402535244399	0.9271260087718137	0.5245365168871607	-1.2940114886979748	-1.1126829319677218	-0.1468878319899915	-0.05400190629153505	-0.028676423622116018	-1.659921825321418	0.736719790466685	0.6782579397059175	-0.34411595641167725	1.5855277436870236	0.5162993671836232
1.0	-1.8037201650208634	-0.7087446207088804	0.8381364544931137	0.03647895308997176	-0.12185104759815497	0.3242193353183702	-0.3234940034955441	-1.2507899497852026	-1.0668648327829644	-1.4206801992684324	1.4155472952802097	-0.9096731068411795	-0.24982701028552853	0.13079119944896783	1.1320375205129716	0.14028664853577807	-0.8041486645022051	-0.7668267892694834	1.741150743103287	0.022504965628094974	-0.06066080725456501	0.5592076099597068	-0.505225362343885	0.13456225709581993	2.924015572360461	1.7146531780756853	-0.3480861999211875
1.0	-0.2801701469034822	-0.429211205190966	1.1591536805996168	-0.850785185132491	-0.6380678226230174	-1.6670893994369382	0.12099885226006284	-0.5758585464477162	-0.3601158464610282	0.07257796727071215	0.9174205878880641	-0.12059126485737809	0.3109467386884772	1.6736889312776306	-0.1825752878116176	0.6700675189826589	-1.0434428040011534	-0.23929470447954906	-0.401479643550248	-0.26072189102581955	-0.6318814399173611	0.11955810034845983	1.0016264599088793	-0.07478085745226842	0.6608364690880106	-0.1879846004400332	-0.27527238952803657
1.0	-0.28380180780590075	-1.1390870767399421	-1.0511347855454658	-1.0532874580465115	-0.6971426876662026	0.7386779242469639	0.8900693120086618	0.654134215252664	-2.7095681091250268	-0.11322526545364567	0.0770186084068837	-2.348086161285207	0.5280772989018696	1.1863275429894258	0.6627314128361527	0.13114595695287812	0.2967127981742294	-0.8031841971314152	-0.663386483344136	0.3708802279969377	-0.17125246860558993	0.01952243947691486	-0.9283137837046649	0.7435467030095285	-0.40338630045186535	0.37965206490614195	1.6505785733747034
1.0	0.035170685345239976	0.34812097935955466	-0.8054705128074519	-0.6453887386745	-0.4002659757519806	-0.7235617577370783	0.5039283604716318	-1.9621785159719338	-0.9085800031103296	1.3651034956569168	-0.7002354478659127	1.3724803545036017	-0.7730280802680767	-0.9080656188588518	0.12838794694041444	-0.21510340222795193	-0.7448920748078708	-1.7210161015661416	-0.922173416052269	-0.3240795674161764	-1.729623995401028	0.4011014761892717	0.09510996695257723	-1.0483777373579275	-0.23349621290091208	-0.626696419908399	-0.7238261055141304
1.0	-0.3511332153743869	-0.9894679308538469	-0.27674403212887694	-0.8721414559496542	0.7002217053930636	-0.6289009727485928	-0.3794635941001582	-0.6642565657643918	-0.5694229953654064	0.29976138758002224	0.8919188125671991	0.896403277169348	-0.7946658106133963	-0.6181387109834324	0.3218234393484175	-1.1014889387591391	0.7474768553077739	0.08420170627759756	0.7444084851345468	0.23809465870811475	1.0744038780091612	0.7781832682975824	0.42676213640250454	0.9920651065656959	1.0839754360704095	-1.0009684162897576	-0.5227534281468351
1.0	1.675842915621418	-0.0313768098783453	1.1048750944252295	-2.172720704216387	-0.8956357496524506	0.25963956709783614	0.07280358658942393	0.9879592796713312	0.12762679995572548	1.557007852960035	-0.3716926635889244	-1.1757196210870122	-0.24800594771736295	0.8628429276161496	-0.5284905024646691	0.03103130892931198	0.33143284229071635	-0.4205324880471534	-2.6362594553750918	-0.5507877867152915	0.4189780402655868	-1.2937473361753573	-0.20420768306686488	0.7480130153381693	-0.7590818974538679	-1.2587288311897757	0.47637210486606973
1.0	-1.771801143845298	-0.5019059229851818	-0.41007146417987556	0.4490152708447524	-1.218915323314024	-0.6614511586511058	0.30998163248819144	-0.6709735631871632	1.2417313485023138	0.10845807316605048	-0.004241253794766256	0.610775807896946	1.3281007326160177	-0.6426245422338661	-0.7115944912189093	-2.264162541867253	-0.11983003584254603	0.6390826936011004	0.8072350423992336	1.787805249428097	-0.5559021959471012	-0.3343361933230767	0.3642102177511357	0.046572397719808506	-1.6154022968420305	-0.5290001739852168	-0.6460497530827587
1.0	-0.12848827496791274	0.05446360705551987	-0.293545033631483	1.477354574320855	0.5693771813793782	-0.34570351319210624	0.07687966888414287	0.4104368778127454	1.2165147541002514	-2.1268551236402296	-1.283516439169787	0.45053409768914565	-0.21182898620480228	0.8036035711083475	0.19545279160394585	-0.6627663487582365	0.8729553282937137	0.028594781401080127	-0.8954788426866591	-1.3954808867197013	-1.9318752118291327	-0.16697546857162912	-0.7187043864039567	-0.42261963329944324	0.9217375699571021	0.2777841878968594	1.2635468830305394
1.0	-0.6014989637628593	-0.04635456201392629	-0.1570795960883675	-0.562222012079387	-1.109899932306665	0.3069239713211162	1.8288381180298707	0.9971094243875647	-0.4282738784582858	0.09889285755684078	-0.772759372746011	-0.3466386760704856	-0.18211406831822047	-0.5781294391707505	-1.643711978526891	-0.9820273280891991	-0.5026100137443131	-1.379425806352006	0.5977167113891705	-0.5066165080734427	0.1195025410574175	0.8395990279121506	0.6724530266908508	0.38604581203971655	-0.47679143270510393	0.07328713371562832	-0.26212772233104453
1.0	1.313377556745813	0.46012297323401236	-1.24179858745755	-0.9717880234080798	1.1389170268372946	0.011850834325818406	-2.17151680980124	-0.6065120114983602	1.225351138076216	-0.36609892985132875	0.7327738644876867	-0.3737103836058887	-0.6686297671407931	1.4257307212067067	-0.5163623511769224	-0.09376559969342947	0.47448973446253023	0.03255513197427329	-1.5749662405965188	-0.6654170350856671	-0.5873802136598776	-1.7602171914290545	-1.1605826708437055	-1.8691734616933617	0.04137804865567129	-0.486828118961222	0.5397339900717107
1.0	-2.046681056583729	1.193153465449148	0.8297853089334359	0.3303971577285668	-0.7650877082699026	-1.5090239064583306	1.3508872696675813	-1.571880226541422	-1.0694221381820004	0.07559724321385707	0.8529353530901553	-0.3311637727167904	1.2130411836220412	-0.580506125926089	-1.4159877804863907	-0.8169578384762318	1.6707669619615282	-1.6201804104040396	1.634167968214249	0.8942419491934528	0.0675199626318472	-0.12206256403149843	-1.1718520111728898	1.142831137880446	-0.6405444589570167	1.1652009530472687	-0.11339161168517713
1.0	0.7252636751815238	1.6742175584420396	1.1110553545337534	0.21481437294567288	1.2344684134569763	0.7396184600241364	-0.2056184182744687	0.06936740322984747	-1.0985593074751283	-0.2836318930408812	-0.721560789970729	0.2845469433552226	0.5489523251445259	0.9158527321434152	0.009981111070402452	0.11824678920472527	0.025114893138742687	-0.38583786906912687	-0.10638849937309042	2.135304596480838	0.10882397885371681	-0.8708794648885824	1.1086582915298138	-0.912351202503628	0.5126093698313261	0.5846691166447328	0.28522115482650967
1.0	-0.4581030363066816	-0.4258577823312757	-1.2226173403965908	0.40558727098128045	0.6065013000150377	2.0025293230948304	0.5887686693693787	-0.9877580371608862	0.37254225461993373	0.06328483034662429	-0.15958661205871796	-0.5767073040591614	0.1777286804963116	0.6357249826247994	-0.0044168020538453605	1.5992884367415978	-0.11813538708324554	0.005996817990526094	-0.3969661708328009	-0.29675555422132366	0.8594619146233817	0.1396919940739364	0.23918723223692429	-1.8738383235222829	-2.2619373725482523	0.4050396818990868	0.8976414050370526
1.0	2.9886643230542345	0.6209025156843931	1.1405404792254696	0.1413654944697299	1.0287765130642015	-1.4146906250387556	1.404138192529005	0.8624783951019639	0.2779050820438951	0.5383576634585937	0.5458753042568999	1.5153955530178214	0.2489967322639105	-1.7090816072284791	-1.5227160004018463	-3.1454873282340965	0.09827270823702718	1.9391077360932243	1.5285139574248061	-0.47828037810433227	0.173791376837735	2.236447950866703	-0.26679391596519425	-0.9790743571523842	0.18652241660654734	0.5275829329397835	-1.873267724705103
1.0	-0.9065987085672105	1.1819088791926349	-0.8213453735942133	-0.1564569233258711	1.5308441992829456	0.05355073652968885	-0.8255988720780126	-1.7415102862833969	-1.0466168278736152	-0.23073413916083516	-0.02970947641284461	-0.8476251589163567	0.165495969470619	1.4155582123961379	1.1648545490133326	-0.38915767827223713	-1.0371501847473792	1.1343892537579912	1.3025846596949557	-1.247807630132246	-1.0066452548814602	1.4003324232040504	0.7317242572531794	-1.4610455789772907	-1.8735125619731887	1.1247285905815538	0.7336894019599742
1.0	0.7336605581105493	0.13311253516704236	1.2495991033693277	-0.46412610161027895	0.21855809895591244	1.3674085984410616	0.07984567425495256	-0.07799413114335485	-2.8471432369225966	-0.1362052094848198	-0.2807111425148491	-0.2247986674235404	-1.0124940514111536	1.0900752250052408	-1.1058672344818472	-0.5983659186006942	-0.2030414950771356	-0.57937667430844	-0.995334749518067	1.0576227069636541	-0.44151663902936167	-0.37005456357963146	-1.5869660565728199	1.436141906298743	-0.8283015227995818	-1.2384638478893293	-1.5633043967727713
1.0	-0.5208903529372386	0.5022748771311129	0.8288550555114533	-0.48659559131841845	2.2366150575843413	1.3330660555339477	-1.4916355172307918	0.9413107857835825	1.5312574166411173	-1.1083274373640355	0.3832560877760877	1.236663032139088	-0.642300657518688	1.2571123621874136	-0.4523135774389274	0.9361613803199447	-0.5565728162264362	0.6178487517029765	-1.1795113564125488	0.9347840486157799	0.5496712941283265	0.3906190210996226	-0.5572060353282617	-0.9480054161457269	-0.5958223936916992	1.6727530553736552	-0.4339616259964946
1.0	-2.2036652267778845	-0.757782187969207	0.8052794287734062	0.0006880310915248136	0.2304373833618613	0.42324068134835346	-0.7270211899500514	-0.8575650059153084	-0.2645297058293581	-0.036733715854610625	0.15865402594899902	0.07777356971573764	0.33202953477414765	0.901911550436983	1.7272575579002087	0.3205599149826479	0.7945536475966979	0.8148281275252657	-0.09700707670262948	0.15790636371662417	0.747368467067294	-2.227319748247768	1.1183151178237583	-1.412943699215001	0.82777758780875	1.3815535048389633	0.03695268776391089
1.0	-0.1584872377882576	0.9990917216134466	-0.5184909811040999	0.6010195192532063	-0.538539700785454	-0.14741447456992024	0.07820188296543058	0.3199107031041806	0.09430958142418713	-0.41589567755390744	0.1933700929573232	-0.8280173995982644	0.7049848212344466	1.2884909351592746	-1.903823314393586	0.8741083087526765	0.7294525211465948	0.8788949820011219	0.5145154793691379	1.1985833782996689	-0.6285378539383665	-0.45154858966033296	-0.7233986725225522	-1.1238105506823335	-1.12866152778701	-1.0999648942574904	-0.6517029610885666
1.0	-0.22980992999947467	-0.42785533595544445	2.180872490837981	-0.04315022692265929	0.20904546710451932	-0.7547002956448261	0.6779222180860439	-0.3274020697912175	0.32432736888725805	0.038202018368760915	-1.7847213253225238	-0.14334582102283286	0.6219309307154135	0.9842035493046579	0.5080464156822506	-0.23647572253467986	-0.2698385263538388	0.3588588546858895	1.6944982302299438	0.30223922104542755	0.7977047077612069	-0.7636504787430517	-1.0826267221418755	0.8098878237959652	-0.2937025722386591	-1.109117294734266	-0.9111912677993703
1.0	-0.9308905800870487	-0.5784942417337448	0.08165660664884906	0.2824696633815172	-0.6338160329311502	1.0074007056020098	0.9872881069341556	-0.5562991377358706	-1.4915533246115966	-1.2293958484260323	1.1236322678135242	-1.5254348589897575	0.8033559866264725	0.8837366329759864	0.7774431771997956	0.1824834052833547	-0.42835359339474405	0.3654610429228328	1.6086013169140845	0.4301211014834858	0.4240928184191643	1.5629787042535757	-0.5924217031322662	0.7597729237776687	-1.6982800631427926	-0.14960921431620705	-0.008058524257137458
1.0	-0.8113155183523194	3.425279140512961	2.0091070427794753	0.002282295932995486	0.475260728785493	-1.101872134448704	-1.2776543680816508	1.4885711060563969	0.6695916163590165	-0.645935159393061	-0.99544315625313	1.029089057518129	0.09005955449698108	-0.7477313671430609	-0.015787843488055706	-1.2794794338705533	0.5914139216347933	1.6590846189774555	-0.7457760871792417	1.5873324808049698	1.0969003363124739	0.5420303404524914	-0.2757421085123564	-0.9907728399356808	-0.8569723626992989	0.7894973130622043	0.35892846456111693
1.0	1.5221848465725754	-0.668388616312656	-0.9785039778493642	-0.3838427659062144	1.2558829462050913	1.1775938857616717	-0.4020699259133426	0.6234931769862949	1.3748345187162359	-0.16269853323614586	-1.4429757620338117	-2.878692608094025	0.599528004641601	-0.0008067398756540794	0.49695791467238215	1.0989295996887773	-1.7346995476963671	-0.4088694987990591	0.39863610449986364	0.408770145257376	1.0381185644640871	-0.9359953043056299	1.7473553001536921	0.01530070329835362	1.0728408842940613	1.1067749607547752	0.26008841384904224
1.0	-1.923302744559014	-1.8629093440580717	0.3293083778739269	-0.2350368168082176	-0.7215426431253782	-1.0152890180399599	-0.18173982515534068	0.7045630809663563	-0.7519162115907907	0.6156894031041936	0.866648602972076	1.0791798338464578	-0.030047532035684346	0.28032472177651285	-0.5040331002286826	0.5617511377528936	-1.4339135708743491	-0.3548894090561035	-1.2998746716724057	-0.28605455100324984	0.29900001825912115	1.1322836900125193	1.5400394085882465	0.7720665383502913	-1.3173409059464947	-0.3094087738257339	-0.3303609976708365
1.0	-0.05672941544447478	-0.27207948503368967	0.1446117271708586	-1.9245493512641783	0.6185180311497561	-0.3209771271611267	-1.3021616863677825	-0.5994321606937311	0.29390582553239686	-1.526920398347879	-0.45733866802568424	-0.5903914402644154	-1.6490043032515729	-0.48531579033821265	-0.848090011363138	-1.8395012691612938	-1.949944034218766	-1.3862839633543165	1.0596104830074804	1.1126708552891833	0.9736479091973986	-2.2900158422514285	-0.9128482995659026	0.47341087143633237	-2.010118607001344	-1.1385560538237143	-0.0810843405127462
1.0	-0.18187360625371726	-0.7481693478287633	1.026345855912941	-2.4388980218216223	1.4511636831604968	0.4639183807578076	-0.4885591923213556	0.004364184137305087	-0.8492318495623846	0.31218453874564367	1.7695441084268284	0.9345697947698666	1.0960381451669048	-0.4897915987981851	-0.5600597723887297	-0.53368392842889	0.21047562289693295	1.7839689421151799	-1.0721326310909896	-0.015571244227714966	0.3896516013311198	0.768124515970488	-0.47642467660062987	0.21445931156205772	0.3220140591373548	0.14826661077759765	1.3906895782092326
1.0	-0.34607648731102464	-0.39650251530887526	0.9188630211380501	0.9229997738493354	0.19994382839918878	0.31112779817938535	-0.40462067829253373	-1.0551165088744368	1.0594846122667352	-1.889706006750328	-0.2697582074678864	0.31031491261599065	0.08819325934206178	0.15909071289372312	0.4869350311553865	-0.8163996664259344	-0.2709329345820614	0.5096137444002412	-0.4324035718652278	-0.029308593501065728	-0.9107246126447845	0.13036141745901486	-0.4970468447697166	1.0184700632015444	0.17574485707183954	0.23514023351748184	0.2738155094362003
1.0	-0.8159533125501096	-0.8861287902540875	-1.5566974353465133	0.30546419694931626	0.9940880363044051	-1.309941909566821	-0.5361156719259113	0.6601724488420343	1.2938787140839916	-1.2851756112476547	0.1807493789326149	0.3406433592530927	0.42937631522693287	-0.5663330246307161	1.6710290724384624	-0.2264913411962293	-0.43268353017362204	1.0433803994643283	0.5594423850611168	-0.6633037053493948	-0.8806422157855314	0.02250036713787791	-0.8708185828929411	-1.6640051211615565	0.728787765917564	0.26033574641432966	-1.6604114929184257
1.0	-0.5451679407878387	0.6777878924198023	-0.35078277707364275	0.2662711366883963	-1.212666082364516	1.5169034174976959	-0.30269150676956874	-1.8139150513230913	0.1861783160188447	0.05793961058543526	-1.1331453838394012	0.47615747725372554	0.2643551068714336	0.8702599833975588	1.8253713976954051	1.2587986217674199	-1.1379807177415653	1.1507426947207873	0.1711803134232776	0.2947948559881571	-0.8119103960316578	-0.18198184573863543	0.07450036838097077	0.49939759676376005	-1.2668490660704452	-0.1104544988324933	0.8181360394509962
1.0	-0.8795072590533393	0.1886998661374146	1.008396596779466	0.43449351628496163	-0.12752521239133588	0.2748473866013796	1.3582889534772278	-0.2531318164089082	0.4242419069997224	0.4908019607413794	-1.3538328905245667	0.3153692841437014	0.6768809355457568	0.5178141027765102	-1.0464960273738206	-0.475925429376293	-0.12077448300246027	-1.3186334962737907	0.35842730800159955	-0.2721631614425155	-0.4729920090178922	-0.7369824056865862	-1.26652699662579	0.22908363743816496	-0.25460769723199816	-1.3977564329052738	0.895393136508814
1.0	-0.27088500608678556	-0.7461154059744042	0.714444978416482	-0.7791180904846295	-1.5383517713788561	1.5999937102060384	1.5607132722428232	-1.0292252413075489	0.5811123838078984	0.48792149736054014	1.7319134077456597	-0.9231442955347164	-0.7499518031486627	-0.8502157109365482	-0.7396620434108583	0.4463446386522571	1.5043646468390641	-1.0857849138636322	0.790043828870577	1.3675767449661398	1.3252846377519252	-1.2361637565020982	1.506307254598549	-0.2373731586035074	0.7656603231113096	-0.6954529174447986	-0.3178320011564858
1.0	-0.45044478808523364	0.20511481363211265	-1.8153705855550821	1.2437839876441943	1.8219688459317003	1.9848933553577723	2.6452883936853073	0.7037923645137634	-0.5974627643286251	1.9566630077396785	0.2022419681280195	1.020331268962151	-0.6771376000596174	0.04944933257068525	1.1961328659528692	-0.9468960995361558	-1.7750253272018905	-0.2519230470952443	-1.0001302207005014	0.7757037388888829	0.8292752903429813	0.4150465257946875	0.7085630992419496	-0.05797123058438635	2.432767770570427	0.8277726664124475	-0.3767350283983227
1.0	-1.2246094266652758	-0.5868231375117829	1.0233591465684948	0.570395999317138	0.4828466466800893	-1.1737608755723972	-1.2244094281569124	0.8201102656941868	-0.24112063502745168	-0.20471467903121016	-1.0681646687566875	-0.5610484767870034	-1.8090721712619868	1.0762662415000666	1.307368432631751	-0.3844464179631293	1.317617317189096	-1.2934562733525696	-1.9970388308630431	0.9697801172834154	0.314827372579487	0.23246462465928847	0.302720387788468	-0.8833178785972204	-0.13032108484104096	0.350662577822401	0.9997274433660316
1.0	-0.9612730676891138	-0.7280771567763655	-1.0679584538561366	-0.6130621098118115	1.349529420912219	-1.1624947668689145	1.5344269461736042	-1.242314301972991	0.24365236803949822	0.02229450132767195	0.43179475184808586	0.04627864607158743	1.1336089726523388	-0.4476028780446004	-1.7454988469882722	-2.488704354938743	0.122234387958872	-0.40496440227939295	-1.4597759407723494	1.3482700717315426	-1.5314892206359911	-0.19888547004756407	0.3951032516323144	-0.6684264542310827	1.3141278345422363	-1.495355044964378	-1.758462874898509
1.0	-0.07365943725949689	-1.1245729246887368	-0.1417356054539289	-0.2744709222950857	0.8280006004090684	-0.677880543905572	-0.01188006070300369	0.2537173030625122	-0.9880045932008639	-1.3471932632159813	-0.9209854808278151	0.18930879060149444	-0.9834316760539418	1.495383459619921	-0.3345059269443999	-1.2983497601929237	0.7721892527779007	0.36181441814794574	2.483285446159178	-0.026759237562807337	0.4234924847801506	0.57511820411444	-1.1277622660147313	1.6333376783539348	0.1994580584895563	-0.4689542188495956	-0.8661518867339714
1.0	1.1133802123704397	-0.8393689720390651	-0.295470146964661	-0.7940584345617353	-0.6392098725318779	1.0326832436666897	-0.5352120494802811	0.6527883066939182	1.5283472353207563	-0.3450437280294201	-1.1565593616681742	1.7269251765374516	1.4292410021117194	1.7777156713807223	-0.9632901156197594	-0.8604938596411534	-0.058048127355670553	-1.3258941021378932	1.1279437793174116	-1.1433989729609075	1.1568909392443358	-1.352934733395166	0.6721029051838964	-0.20438241015292744	1.5272287635815194	0.31863512988360365	-1.8494315749223824
1.0	0.25943138511111785	0.6602951623852797	2.0794821450503544	0.8465849965353969	-1.171953126723093	0.9514964802753083	0.9190021306441579	-0.4005394532483371	-0.5759717069470262	0.4537338317647015	0.40340794479247144	-0.3883529459389278	1.1717473592937488	-0.4235492767198722	1.751469380124152	-0.24786020271082204	0.06619894523831378	0.08192684418485342	0.01676247071663936	0.10900579118226149	0.29083549024851957	-1.368091532104279	0.07651864687704972	-0.036368583761147814	-0.011673458742435769	0.1505265211600117	0.23944540130209527
1.0	2.7599135345779913	1.2575971772854808	-0.7488426559555821	-0.645714820791617	-0.9513214940963375	0.0742819533885082	0.5677042951362898	1.208416638088693	-1.7029657814486034	-1.3735879269718578	-1.4177002800321952	0.766926852569406	-0.5785333144872912	1.9581083076749968	-1.5557372374106215	0.12178224938142217	0.211172833842701	-0.13088096098852792	-0.31795117865206124	-0.733450348029124	-1.6744884043148507	0.05667776504152172	-1.0260700708821597	-1.0160848988335753	0.34537864041857325	0.7162634900839041	0.06822834092316846
1.0	0.4987088729570388	-0.24360200453780184	-0.33842771274118744	0.6509274642457007	-0.3480352460871051	0.9267819465138537	-1.0682224319046973	2.061231007893626	-1.4940964742407579	0.15211946610592358	-0.1109343447233121	-0.0725868654437501	0.7623473914756236	1.0820727573786817	-0.48277256032711363	-0.8360621068873625	-2.918247442381774	1.3590813503669636	1.5991163844853684	0.8534444423459107	-0.7546226534164041	-0.7944107397555633	1.021615681439292	-0.9629306838045317	0.08201339894598322	-1.2093166392533852	0.3557914024424391
1.0	-1.8255115250998684	-1.5975522232477877	-1.8907799924450766	-0.3133894593460253	-0.30917661151791404	-0.2063249440167175	-0.47521772871440215	-0.6201718840710118	-1.6814585678641725	-0.1522793494759627	-1.4081085681416954	-2.053223412330241	0.05257839957562139	0.29728820007708134	1.2158404751714464	0.6376821739592624	-0.26429300308598747	-2.0155257467770262	-0.1464997943038542	-2.793055846126455	0.038324745934322474	1.6027729592288495	1.0219732233912928	2.4538484567233536	1.8661515890744598	0.03011304553597851	0.10741688228722077
1.0	-0.6909932784494079	-0.12191169158288509	-1.3822885872574584	0.7209126032528427	1.0378764815132924	-1.5463158389282752	-0.741156697479057	0.163961031287276	0.12189955265958068	0.16122019938084273	0.3325456958743857	-0.0702012899593136	0.8661697046549921	0.17984994222996636	1.8826621628672897	0.8222971526253009	-1.5880903013751462	-1.1186910729991453	-1.1549998073457801	0.17023711943562067	-1.4822974381289247	0.9684412154954137	-1.042468388575196	-1.82319050570009	-0.49116398971614145	1.3318077465559452	-0.16467098758561743
1.0	-1.2822692812608287	1.537334193276723	0.038649722856108605	-0.7596631452236086	1.4273473873676596	-0.6373870986815388	0.21945017053373758	-0.18286418124579332	0.9254892447671765	-1.217140120346898	0.3790326465027263	-0.04832951159170366	-0.9949264054883739	-0.7329572717617951	1.1528408548498408	1.1713645139304087	0.7875100446982161	1.9577931320290307	1.2352991628951995	-0.983308858926844	0.5088026143045419	1.4265546453708118	0.4081366727576764	-0.4566039289109732	0.44344600692647673	1.7050885544407153	1.0245993430537141
1.0	-1.9409661307451727	-0.43371803431610245	1.1119407175204443	1.315587610533652	0.09012803388016966	1.2305484240469045	1.0224359643474443	-0.2376511748877338	-1.5209910152733737	0.2105479883493278	-1.0349082801476661	0.14014740691895408	0.3188514997048718	-0.7443294608493256	0.047768993727483625	-0.30930615176046966	1.4685540265128891	-1.9811942683983255	0.2062806119248663	1.3266984934041672	0.0023090618464143772	-0.9916912964315208	-1.4183264992524036	0.306023426219875	-0.7612185026668838	1.1037107633702563	-0.05273065781417417
1.0	-1.5666028955467621	0.3116510500469204	1.5618579784706843	0.1894123234748064	-0.6015117633270091	-2.346087650474425	0.9114923901462865	0.5562799397405966	-0.31246102881660753	-0.637275429426737	-1.7967494031199096	-0.4207781734815597	0.6779252024771205	0.19741191052141135	0.1319522867379836	-1.5001915076765866	-0.05260033532673081	-0.1853780238671636	1.6507186633828128	1.422809599265257	-0.13060838943003958	-0.7414833259653748	0.5668053770225313	0.4414135549989319	2.344795378160647	0.7197234238124852	-0.6198062997871252
1.0	-0.3794252088034927	2.048563571869702	-0.2508806473288361	2.885208322793025	-0.5462770588269008	0.08796913434706538	0.6438595867379548	0.678294023983302	-0.35918590839616965	0.5413977774031433	-0.935577874543236	1.3301129227741235	-0.3712755637275182	0.552630561801891	0.19585269072818895	0.4651505168085197	-0.377999155932014	0.28709741912058484	1.612468453954565	-0.25192901857641337	-0.421398457929817	-1.4648037249850705	2.3065304861884686	-1.3210973733810363	0.5895653196953546	0.2827839482901307	0.31705692174729705
1.0	-1.091275978540098	0.03251966413278439	0.1790847588786476	-1.11250197490838	0.7169025257346983	0.2250933226947588	-1.4753064156439852	-0.5962933215468148	0.011819167153777819	1.1582928238757504	0.14925520689679306	1.4014529395351378	0.13041143017344464	0.5254478742915876	-0.1438813286950059	-0.9471523785145199	1.0884100587328973	1.5515803983200078	-0.9212484392662929	0.6984567881292352	1.2552066165278524	1.0251853687572545	0.1774472310974312	-0.3087004497434614	0.3285368595699932	-0.9014189537022359	-0.6430793105044389
1.0	-0.48072757858314397	0.5187852836656445	-1.0155309796909666	-0.24298709360604528	-0.28571199439757633	0.2157646655593711	-1.443786211740242	-0.6695597100875564	0.0027928174942433498	-0.3919968286389295	2.8191552934159247	-0.576638330555266	-1.8150714613581496	0.5330031895057359	0.8250041542310177	-0.9174371533832518	-0.4357569633114971	1.2517936028100498	1.3932311608636563	0.04520958824301321	-0.5814058684211618	1.2345601916308824	-0.91810045508623	0.33667580015769055	0.08811287835582414	1.5778841492165494	0.02109544993497603
1.0	-0.929346366825114	-1.8771085197768758	-0.24865171727641688	1.0355630394491147	1.6673529346403386	0.30811000811698885	0.2859420517155581	-0.03942264585847465	-2.587346451333173	0.5777939333721117	-0.4848441852372571	0.8012478968236616	-0.07273861963738398	0.33771653713254773	0.17967968491987651	-0.04389170845855165	0.22349909706041474	-0.49720835248411877	-0.5582629270943048	-0.5921258139885747	0.38789490672841925	1.412781297817799	0.6037645439830978	1.3521378399456627	-0.657685263718877	0.24922385484158027	-0.32036307650992785
1.0	0.26181341159568455	-0.4485201052975141	-0.6364798311909001	1.0409522057866847	0.9323052350767302	0.4696187658299751	-0.07821382630608108	0.09999477351667266	-0.7837607325107403	-0.5832607481716678	-1.260264490274751	0.7763686072781127	0.42091804414225376	0.5340208179110896	-1.2646034419035526	-0.2342935584524143	0.33171861884489173	1.2916043198231664	-0.24062484927627864	-1.0574161796442354	0.7368856675334856	1.754704556688983	1.1654700986048478	-0.3254110007901267	-1.8107253258865628	0.46252241875909744	-0.2928205790887856
1.0	-0.1911863162210271	1.0209818872833922	1.9254855603326224	0.41727309864582074	0.04072331640643173	0.505387077656499	1.0556017080467586	-0.7249678051584599	0.7833647450000746	0.8603396634052842	0.8934163504371077	-1.454904943170331	0.4606584037231354	0.6800377093506468	1.2498596412573977	-1.2126702202185948	-0.8371039178221902	0.3966925899022356	1.1829188920925116	-1.7743066910419072	0.1923981076073396	0.1530257761846313	-1.185516572578569	-1.2119416249377108	-0.2670332673100208	-0.7536773009595727	1.6124782861638722
1.0	1.1433433386515948	1.0208558207577256	0.32062885785705925	-1.180506149867746	0.4829778837178878	0.2802385404576183	-1.379192239056486	0.06970174655597815	0.09182726436477148	0.08672028607403277	-1.2575601571056851	0.07606380638743926	1.242829528243638	0.8132098564814522	-1.0807174306692662	1.5254316433514816	0.5410100074361662	-0.047366462409681225	-1.0494980110369647	0.8525315012517577	-1.6088968369271464	-1.6702167549023885	0.8994662893054691	-0.9409215064405807	1.4791339496744769	0.4047298432438992	0.9058845018981356
1.0	-1.4501461600239505	-0.6159757972776043	-0.5202076559503142	-0.6314034006888769	-0.5034498124159337	-0.47618075411901967	2.3900268586746867	-0.5221000821376609	-0.10366219303933275	-0.778381506334313	1.5817143482421232	0.03236108756425577	1.2940110660994018	-0.6758879200190462	0.15688777054016292	0.18524032949046468	-0.7418001174025953	1.6958982939478973	-1.3518567163702528	1.199016378545183	0.07057371047166061	-0.1055010658865463	-1.1095884445423194	1.3982615951209092	0.5172888001238674	-1.3714078908915355	1.142833260610238
1.0	-0.1426252294831855	0.040497823320885196	0.07276973137521141	-2.4433503476068372	-1.1096370819532437	-0.892617963017169	-0.18984029133166708	1.0708524924470624	-0.19577627485449167	0.1638907028419598	1.0877549914851852	3.0087486699056005	-0.6548562625853046	-1.0949470670808312	0.094654640702825	-0.8614897104003215	0.35079537693488744	0.4791018346984156	-2.7355999314219663	0.7028852287867416	-1.880050807921319	-0.35838362526928463	0.8155927587695215	0.03088440669238235	-0.4113204777459608	-0.006723900830603336	-2.5012622981379242
1.0	1.5173238517957297	-0.3554472390216508	-1.3978326572943904	0.3600961632676461	1.6552660962274643	-0.7872743366708972	0.5194019199791436	-1.1873202203280815	-1.9004215179862098	0.2609079359953857	1.1972325234771812	0.6245082503699457	-1.0992968156974676	-1.4570966465058213	-0.9367915400431439	-0.07643077514688797	0.5712413314269663	-1.781753672564011	0.9007753404406263	0.3015512924757702	0.8782061111279602	0.5633508868079228	-1.1671247372719167	-0.846087174648409	-1.740007250271523	-0.6417013655295374	0.08079251337605495
1.0	0.49158703663730735	-0.6389756072973275	0.014145047042035947	-0.827082155694591	1.9612582830660152	-0.5349801165303741	-0.6875559330591338	0.10483524493098634	-1.466396908948582	-0.433309359955085	-0.7158041258206841	-0.6048660253729099	-0.8119891887872008	0.9313477480238861	-1.0078770705568616	-1.7330776409079667	-0.23156267535812888	0.4916569744333893	1.2348439633284192	0.2528150951163492	1.7323341204290532	-0.23751539017653991	0.8224646547250773	0.68591275473976	0.5991589445876071	-1.5026034526787042	-0.8608113673152435
1.0	-0.008053760486327156	0.9620864643267468	-2.3190195142555203	-0.04434375255810088	-1.6816781399572711	2.108475650266266	1.9654073460741646	-0.5835947106811937	0.15224283994458124	0.2743297281590683	-0.7672107175548586	-0.23264181536158934	-0.2578824483084964	0.26615234872194865	1.82029523566606	0.19783465456219793	-1.4676565392357328	-0.3325145835394407	-0.11671742928581416	-0.9673955383301892	0.8932738239599805	0.6325579477328227	-0.7625929616278793	-2.7069680347741962	1.0283908860703503	2.401742592586982	1.185463823486354
1.0	-0.36687934817201967	1.4382905352575812	-0.5257766902405863	-1.2065049319200665	0.794406541489844	1.234826767786795	0.2487544036460358	-0.3536064734781657	1.8570252940965764	0.21389520199877818	1.775943339274075	-0.378007303926077	-0.35849905276495436	0.9831160426335922	0.4359667652492587	-0.5683163210136296	1.4046224852455234	-0.0934401851333747	0.07229926186595603	-1.1472086720055183	0.19884834921572345	0.49738441794094523	0.7180237973672318	0.17095674500540234	-0.7545932219174757	-1.1287201096848618	-0.12483767970555797
1.0	-0.3718930767568287	0.9164557037569064	-0.6267620902595072	0.5515697643949248	-1.5525077741809192	-0.7988599467296318	0.7164439704228331	1.1533123683512343	0.8138572130002658	0.2600679664998554	-0.3825684661626223	-0.8553386971279106	0.5354348919026629	0.8788772808142841	-0.7341886316637383	0.79334198916218	0.13494122346870724	0.9338953616710118	-0.10049037256860903	0.4924563435362293	0.009758892304735329	0.8034570976716678	0.8505926111959998	0.862689471105394	-0.07181875625725231	-0.27670939930384314	-0.9624038556627956
1.0	-0.9109440788519171	-0.7607198860599768	0.46898987128671143	-0.8356556973164824	2.0976491822866787	1.574979689301353	-0.22498873990649637	0.1889952915795525	0.38456843645313576	0.5648870321500747	-1.8120035604517732	0.3537973881785086	-1.1300899522216004	1.9460360099918037	-1.5605877808742321	-0.567230544133438	0.31661727430674924	0.40871287167241144	-0.6745040765426278	-0.6876955674851882	0.19570731983086842	0.16255263080135435	-0.1607813797209014	0.6744558663111191	0.019553813934852872	-0.41581205753731126	0.4733020989975883
1.0	-0.6691239772007738	-0.49830957144615706	-0.5936365786338081	-0.3470866014233145	-1.3988048431365827	-0.09535661572757136	-0.09793638474232824	-0.6348832980107818	0.8188203945175198	0.7733214739491805	-0.5463636690781856	-1.6368003473963046	-0.45883748450720885	0.53581662684196	-0.636283238041071	0.6715201991630614	0.4302099445237161	-2.094815156741065	0.738430621261265	-0.09570975463395419	0.6631505114563889	-0.28048818739399173	0.7956966840352606	-0.009355081070278706	-0.29690790809908835	-1.7417553710178397	0.10324574439176527
1.0	-1.1547231837603953	0.7459070232777278	1.304377084149461	0.3206838822946406	1.567945522995185	-0.776479340169302	0.2830632105915971	1.0324797868493452	0.48177310034909115	-0.3492270077897454	0.37702223566539594	1.0184417824939584	0.5078750508586193	-1.5684372738642263	-0.2599358150434248	-0.11014807089658751	-1.5900249398761024	-0.6366967850931774	-0.8368502399122918	0.9383274878476271	-0.6675495894132158	-0.6388040661573327	-0.7171079777629021	0.42864397611683075	-1.520929613011238	1.568368398416784	2.480313364995379
1.0	0.7209586953827352	0.022286356184175515	-0.8439056135772275	1.1188857426246852	-0.24954479094211054	-0.7287173631216538	-0.5972072091988909	-0.036723303167907936	-0.38143620877055734	0.3439450385116142	0.41922080602784956	0.7104623925052139	1.2459197950681011	1.429705991880892	-0.21145982207667838	0.6313968659281609	1.2589125317872258	0.03610374640067819	0.6642520180206656	-0.055505800517379404	0.7079024536539639	-0.5326322043883114	1.5101223800267756	-0.012719268845201534	0.014956915346996006	1.0741494408595558	0.28966663442956564
1.0	-2.5075518578497484	-0.8402021954727539	-0.6137624947035842	-0.4401349918706289	0.836336716764976	-0.3419696933672893	-1.261274807288489	-1.0642240831517782	0.9213192139676378	0.5544748083960925	0.3477948657909895	-0.5960485109608775	-0.8992150282236365	-0.14799083922975742	-0.0045472147867782085	-1.5669354244773894	-0.1493061601331004	-0.5374587877568907	-1.1820382003624983	-1.1867119113734554	-2.0839282156428096	-0.943862933433305	0.8631784976231658	2.14526832580963	0.6413764364358838	-0.7754362986549143	-0.002845406983043282
1.0	-0.5983674890744493	-0.15822460607600292	-0.38973428234860413	0.5366905154515997	0.27120568430664727	-0.44457395080778095	1.659141035753941	0.9739559914132753	0.0534936930424608	-0.2730905191143795	0.9656357191340852	0.8064521936027987	0.03655337451950894	0.47258500400401765	-1.5143969744563681	-1.48493700713744	-0.1474333980963248	0.9015909744834957	-0.003979666375483614	0.07006953249732546	0.5514111250758118	-0.28552641360880265	-0.20253771518053684	0.5239692372817071	0.07763994817870794	-0.5554457489526659	2.4109637003280033
1.0	0.899181142783273	-1.8206409007544675	1.7170805745407935	1.9137191221939822	0.727627615407975	0.9715007222226112	-0.0897579212210722	2.061066721871017	-1.3770544456019838	0.6620803606953961	1.2925403322103997	0.35910837564507336	0.49829996336220383	-0.09693801389882153	-0.20989288073573073	0.2938571181143893	-1.5533763337287907	-0.9897585766765358	-0.0922315619283512	0.42249656170536076	-3.661462836162295	0.4830361901674327	0.660048624000474	-0.6975677267169558	1.1629037192483973	0.049566417022290754	1.397442925655747
1.0	1.0027180866945424	-0.21239777608001778	-1.8203061237673703	-0.8195404738845035	1.0150791735391491	1.196427013156713	0.07790598098024001	1.2598867966020288	-0.5166184922377631	0.15489677320994888	0.4851847426066672	-0.7072051858087653	-0.8917317062672859	0.48642081191555764	-0.13696075434085153	-2.009092827060345	-0.5494138973086147	-1.31889734459137	0.514621761260061	-0.9074390365698579	-0.9224049634378543	1.0005718020540575	0.8527547292624307	0.22632719777488694	-1.040674069902055	-0.7548818689483994	-0.4735261482272826
1.0	-1.199168319368429	-0.8637474398872207	-1.2221353831929953	-0.5748691544677241	-0.6548514616847334	1.3259505672518104	1.3088451142443303	1.6888306039098768	-0.8970269791728953	0.096440876196905	1.1425085819280703	-0.18100203323854752	0.9188193060272886	0.3922660453038513	-0.4215904397108467	-1.1368752938063482	0.9731068361140078	-0.36799071953595125	-0.06860908110386588	-0.6477858633592888	-0.2214997899635968	-1.1801929173661423	1.7395738963657743	0.6214613844818704	1.6613219434074469	-1.4349118950038284	0.855279422981502
1.0	0.2941492995007473	0.980336741124862	-0.5370766735282774	0.47218926043453335	-2.351466746580641	0.040849566552340524	-0.47600495757898514	0.7329357728704489	0.05678422216455692	-0.5124043686717826	0.3584459593184169	-1.2295056218014766	-0.5021606279588832	-0.48477524327922594	-1.0392912750103207	-1.9012117935005954	-0.19055405380749418	1.0909101057419723	0.882573224849389	0.5581225956434446	0.25090106829542236	0.9221569483032975	0.42617149259354437	-0.06754021676515856	0.7894705253234748	-0.6771068519667849	-0.3572647441014925
1.0	-0.8450300378518842	-0.1283515895788767	-1.9333146431897912	0.02657176145100697	1.6521206108387012	-0.04317942195115152	-0.3734279189381409	-1.2084482252215105	0.012071979011642007	0.013212979849565543	1.4210193454357622	0.6824966332491031	-0.33687343032877576	-0.7224726549049291	-0.02991659700517215	1.3593464949786351	0.12285906639244444	0.2150475358693831	-0.920081202910584	0.16683044075907816	-0.26568380958659615	0.6144431511676818	-0.7752307422730896	0.3851459360585674	-0.18644375836848237	0.577241501323574	-0.35238019523904884
1.0	-0.7397249379809437	-1.5150237342348838	-0.4368697024453878	0.6860845526392899	0.618404386178744	-2.3700771699071517	0.47946745679308517	0.5221955287513155	0.29056186926703276	-0.9946915409096738	0.07937151580179275	-1.1693477656756768	-0.20483357272580383	0.9093176439504181	-0.9475037492998698	-0.30302790410026903	-1.0460271770030751	1.7368382396174589	-2.9742022355611573	-1.8685629738502265	-2.396514519543155	-0.29252326676290347	-0.27981693666266455	-0.003239675850187743	-0.8054636473017083	0.5110839891160542	-0.7041834062799296
1.0	0.5079619469431478	-1.0724825889820953	0.05126980920892212	-1.2764931319469606	0.1948352537328419	-1.6398304562674575	0.00579674688903888	0.0033765192480315013	-0.39596172791374884	-0.27356705598577347	-1.1386519368653694	-2.4584358107132416	-0.9185492941754345	-0.3760565776053318	0.4639179843775723	-0.15749882787872446	-2.471776531932494	-0.9753700732824475	0.7115313873682976	0.19420455507217338	-0.7810137401492806	-1.3838828694204859	1.9640802232113126	-1.2312289742097589	-1.2476779772355369	-1.6100385471810845	3.3191108714221302
1.0	-1.7835339229846574	0.8267594260957625	-0.49913894565520184	1.2328062731275444	0.7691312611409254	-0.4602067919760607	1.7195349242066438	-0.49971809538705914	-0.21099418306183285	-0.9113990488754197	-0.8216069104519924	0.13213870365184638	-0.3445236757211144	1.3738513605374185	-1.4879798301923166	1.6052700353592955	-1.069274646871466	1.458528903088147	1.309575046001114	0.4631457049966855	0.10784757038072124	-0.12162623032715492	0.6125485612262946	-0.5907232029792294	-0.09212734592778987	-0.3462899963307054	-1.6089826496986466
1.0	-0.48226200583769563	0.8221655856659867	0.48723134260506124	0.05550987478107266	-1.9057845545803815	1.877489729381797	-1.990830292961604	-0.7181182076018844	1.5005866725230104	-0.18468856008347165	-0.13444281854834633	-0.5980545618760983	0.5167727999726652	0.9039313425086596	1.4382558740197804	0.5920141118135147	-1.0548901793764331	0.2805675342325562	-0.5237381303930353	0.16886350484321366	0.13624244402824365	1.049015825065581	0.830045446238962	1.0550027348957867	-1.5984525409961114	-0.7119732217067092	-1.5441659636487632
1.0	0.532404359309203	0.13131634436343634	0.5993229517177806	-0.653442396958141	-0.9279250906062746	-0.44552689018505504	-0.038311476171813	0.9239645319560411	-0.41872073077008876	0.8469749212818809	0.27588593646859805	1.4527680443638042	0.7728085622444518	1.1133743517920969	0.6706572794722605	-1.5090671415202423	-1.8379438699375303	2.300441378623048	1.3357336406295348	1.223684658471927	0.563117800739217	0.4909076653279034	-1.0589452261416448	0.2754684931432899	0.5963161236706153	-0.859460361017816	1.8155303646970877
1.0	-2.1607136440918837	0.6233844387461273	-0.4217463144381956	-0.6627663446130446	-0.10041499851467553	-0.4052010387420336	-1.0781126112518669	-0.7214718090190001	-3.231404932377038	0.5711617803767031	0.2242229632686427	0.05576761450666965	1.565952044986571	1.3589288795523908	-0.6480239485339607	0.46191846939388276	-1.9262529550674008	-0.4311204897499203	-1.207710134122256	1.2481158401198642	0.4293693198277846	0.46339361404584795	0.28842369777933163	2.2870281100837255	0.44115185752475805	1.2588657163993529	-0.07105545911409149
1.0	-0.20764108193256564	1.0827625568171833	0.318177044609537	0.4318600101591701	-0.4212342478344229	0.595542515744924	-0.03594232225171573	-0.6733592429334002	0.43032336835309387	-0.16202582971742566	0.6684321081036506	0.34337122084774985	-0.6744920658761293	0.2292831591192655	-1.432744149947837	-1.044128012351219	0.8232051693795722	-0.48098281829286715	0.6087815024018971	1.2537416848760075	-0.3341711464529522	-0.7260354400399446	-1.4404071444802093	1.6239639348470538	1.3534949478056622	0.4097928389265956	-1.0069320062065696
1.0	0.47383365644515596	-1.2734818638744259	-0.6617030242139045	0.7314924838098996	-0.00022556003683213264	-0.5514713432059443	0.9262782526187765	-0.501327200631706	0.7075425748894328	0.4649250038054391	0.6194813949287533	0.771362486238975	0.20080324741351743	0.651458014003487	-0.5638704757099237	-0.6396741178771482	-0.8371639632055613	-0.7218416781392788	-0.8631859738649806	-0.28418274564647894	0.26612271656834735	-0.3663319857211456	-1.163226004968798	0.14342511231936575	-0.944526691116172	-0.022203895851544645	0.8657946009726772
1.0	-1.8642082500563097	-0.4780528668067516	0.3490698265638944	0.8720623308389572	-0.9002140062519886	-0.2560715420107866	0.8362748013751345	1.2606783731530256	-0.5955482259501669	0.22891384658167147	0.6513944103656911	1.2950601256879604	-1.2932046296684687	-0.4121105217244816	1.3646510444905198	-0.180534262942065	-1.724135252170318	-0.4023193227355963	-1.6777217657190489	1.6694365810567524	0.759188867446391	0.1490798751270115	-2.202861841566834	0.28088687990308064	0.47851251607882656	-0.27301214047445516	0.15568217399534762
1.0	0.3886459146190865	-1.0155340369240007	0.2321306928757146	0.030193748117714126	-1.887857594321335	0.4926695306295184	-1.0563262585671411	-0.2738149597238509	1.0442659141240087	-1.1920891015628179	0.7459914317411624	1.3036122659620417	-1.028916036473116	2.0451210934051005	-0.47831662595984836	1.6987310164884688	0.1558721121855569	-1.0467102517431346	-1.4602983923836603	1.3384645325813778	-0.9561924764514745	-1.007513840615462	-1.1707053204300446	0.16533857292125642	0.6341912867699193	-1.3562267033990365	0.6214931109301245
1.0	1.721601856988319	-0.1971907033333283	-0.10927525774404441	0.6702006809816456	0.2382953386432666	0.048062231024088395	0.5777379774869353	-0.3537859479057425	1.016387846961471	0.0870332928706026	-1.1204051352656736	0.3080364206539851	0.9824497762608899	-0.13973256532198328	0.848367731292916	1.3347470418892264	-0.24783717731039961	0.8845476331340955	-1.0749826883596014	-0.5688792516416585	-0.10826655212766437	0.7755350507442131	-0.12777292532633155	-0.6291239173851699	-0.932160957919982	-0.8357630384434482	-1.1780606034121641
1.0	-1.4139869188834875	-0.9348599613960429	-0.5540073312078649	-0.6725242221915827	0.8819636121928832	-0.44549709746414634	-0.37435517473584773	1.7793136841739294	-0.03718824642626805	-1.6480475508270964	-0.6908718311069847	-1.1054738005171598	-1.3397406450187097	-0.9619736874392091	1.3304632786886896	0.8020120699402499	-0.5602371343571234	-2.4395892834548234	-1.0880906999068765	1.835208852269351	1.0686351476106166	-2.0521288733144596	1.5597786659836819	0.39564500792869645	-0.5803855414621157	0.4451587240877681	-0.21009421217193786
1.0	1.2164051904749307	0.6982458842435139	1.7493592775629234	-1.5204150501900375	0.9897521503077691	-0.21358419219524016	0.22539310033986698	0.31321605912767325	0.6654176559643332	-0.7911222208775119	0.6955089139530369	1.2743377506636093	-0.3664111931796991	-2.288005714850221	-1.1995243474677082	-1.4806710478135081	-1.0770047340491968	-0.44600928684878277	-0.7950967649753506	-2.718930740295981	0.04419734706263791	0.43190271253063856	1.7689689064559908	-0.5700226998313147	1.331272647674796	-0.6342657117105651	1.6074417553474685
1.0	-0.49982368231272994	0.2912910522836766	0.282069610187883	-0.5596575851773877	-2.1842801986349656	0.9562785854528674	0.06144348876977169	-2.1548052086992047	0.4245138628849417	-1.115239191401876	-0.7086097482266298	-0.3542665151486426	1.3221821758744274	-0.11123378121999658	0.6630733287377196	-0.8878142563572107	-2.007103757577022	-1.5509173784123362	-0.017896041433988926	-0.13748914174624102	-1.5877946235822884	-0.006258355095700651	-1.0664302319161738	1.0344609463973764	-1.369479651903537	-0.5940750598794986	-0.0900524987847708
1.0	0.49689527211307344	-1.9026094942066232	-1.6580122124980945	0.3840920869408383	0.6194263308777312	0.08305960256468203	-0.9038487766707429	2.041253325169568	-1.1180162822357325	-1.1212617004352037	-1.4127905712704765	0.21925519154825265	2.250713829170355	0.7081623888709501	1.382488812825743	0.29509104284935456	-0.5423115967457159	1.0832274874054575	1.7583393395320586	-0.08478267592058403	-0.7272171602792464	-0.2963929214332688	2.1017750480968247	0.1240486194313231	0.8101139598244723	1.1539291286094684	1.049390577543086
1.0	0.17942192542748153	-0.7136214910710145	1.9071087463423957	-1.1888783561966738	0.30972493280560137	0.8214247093746939	1.710097066391818	-0.6662802354431714	-0.2411135555896885	-0.9520645388153011	2.2826686318295684	0.3615086980907272	-0.3947052506269464	-0.3432363332934713	0.000675627914763704	-2.1890134418024947	-1.076383172500113	-1.152839638353635	-1.3972456584180906	-0.02359879654589498	0.12369073154275291	-0.1510820890937806	0.16606390511704375	-1.740452541443382	-0.4466339457616739	-0.6314288223215079	0.8412430243439714
1.0	0.8168886611044237	-1.3445154520547993	0.5802730364358619	1.0639469926436897	0.3755333558712825	1.1878313195937114	-2.0853721606937663	-1.336916856961708	1.1842420724538518	0.06916203988574525	-1.7146462003878693	0.4504889463078626	-0.23795322288772788	-0.1356210005858456	-0.29329433115380565	0.9200582194828789	-0.8494001735278816	-1.482993301398486	0.6692691159156081	1.1729078626515532	0.27895586122751426	-0.4948294583319183	1.3362391101317233	-1.3172523474118076	-0.19148670772867915	0.7263759778006098	-0.2509227093316732
1.0	0.8241459765642241	-0.2811581600541768	0.007535767303420652	-0.2572318445044979	-0.805260192308543	-1.3664934897600358	0.21914894762787257	-0.37648504180940195	-0.7169450777545188	-0.48041143279664655	2.6533663424609317	1.4337768746722241	1.7102939237751034	-0.021164079374640883	-0.6629258624263235	0.8278315750956389	-0.534912811197827	0.6431427828808023	-1.0421368747051052	-0.533243320554636	1.4641454145202202	0.4756063490422253	0.04068879150811096	0.1649584523383499	0.4388755408410895	-0.8122463634264089	-0.22112395891085557
1.0	0.801629242402179	0.1409552083624871	-0.9428819286370105	1.2219595847434237	-0.8444755235478142	0.2510416387406046	-1.8263926667652186	1.2098316213954459	-0.5609883506067206	0.5676895037318199	-0.7352983235231655	-1.1166129133494134	0.8595466014620382	-0.3464003399754559	0.6059986818615233	-0.29973827251593155	1.512296579245882	-0.16209999933205047	-0.7804892424021536	0.20937964239902465	0.9897434002842305	-2.087223464112398	-1.1305120346871356	-0.7853559116265907	-1.3671618001440784	0.7405700093188297	-0.05221658167621729
1.0	-1.8900419716412686	-1.4715354744857312	0.0617346077514502	-0.10484562301455728	-1.138135761598347	0.21886699654582667	-0.10917686664034697	-0.321376085404717	-2.316227507806634	0.561406133693701	0.45093041677833545	1.4937892512660267	1.539096354569635	2.8537345979498236	-2.122959159173999	-1.064244769130241	1.115784431383065	0.8683315556554696	-0.017588446437025597	-0.19081388283939868	-1.6628602570290605	-0.21735855280867525	0.7258337418513885	0.3205699784893356	1.0470961222128081	0.883770747697438	1.0405514779260443
1.0	2.6562035557730423	-1.2258998107107215	1.0838166325180276	-1.0283116186351415	0.6785806198875578	-1.3441821657245652	-1.2287354604000553	-1.1355117073549128	0.9586294185407118	0.5294552591478472	-0.04350895679046171	-0.12752028929594367	-0.6758333701701709	-0.23664089397765253	0.024557266487825132	1.2506389380918703	1.1329818077948914	0.6972753671878917	0.21739637729386016	1.6154447663446663	0.6622098645037544	-0.6661821936916198	-1.203492659659033	0.4750706893413766	0.47753804671854444	0.10619583641659384	-0.3150807993298112
1.0	-1.0390528855078298	-2.6340750596990454	0.2710799732864841	-1.1672428775930193	-1.5724038259048472	0.8844004450846472	-3.1559355280575745	0.5859482879531069	0.6877236603836578	0.9934196163235736	-1.2760133911971259	0.2296035464868012	-0.4115295255311928	-0.796108956950179	-0.48189879924258283	-0.3027308007491847	0.22301647504751623	0.48782022520904816	-1.2975559535750685	0.7333298588722507	-0.4377225389818714	-1.4983160805972735	0.414395617266245	1.5793887821156258	-1.9055792795455766	1.5296325434174336	0.4465981416163996
1.0	-0.47574589531958933	-0.390759589926927	0.44326112134287177	2.1349359698649764	0.32094600332919515	0.304372980972552	-0.07589320108332251	-0.9446138993276892	0.2716102872443232	0.7203904243692657	0.376956795025446	-1.9265486587527996	-1.074447416177179	0.6107271639744636	0.4045538385135006	0.5744983874890973	1.5715957484105767	0.29429074730644056	-0.8888457974500519	-0.4385880038264275	0.7368481090357399	-0.9755982112272104	0.6952249104620724	-2.156685937595363	0.49805112301504073	-0.6315257989598821	-0.20243721822719532
1.0	0.8202603533287894	0.12499773430692783	0.14242143431765894	0.2703127107812238	-0.15149161935881805	-0.9235563488324302	-9.508557422862011e-05	0.3177785853181205	-0.8242262073952482	0.23739399971777267	0.3229242614837136	0.3125313562139004	0.15470443140626244	-0.5480460645240033	-1.1062330389599393	1.100369366640405	-1.2985136063064564	0.5718102130206701	-0.4872709447435105	0.8070132202203413	1.1717890473806074	-0.26119051885515787	0.48884675287103574	-0.015340749839750999	0.8754964002052071	-0.8658618438715484	0.051870332037744174
1.0	1.3195911008090138	-0.58154384449952	0.2375296193679528	-1.2078319882513322	-0.08037843186141097	1.4217283517987573	-2.3577423896189775	-0.7422205510141296	1.5061510280496295	1.1389893078383446	-1.4614069947179769	-1.841731735922569	0.42043606017439616	-0.3310836570673863	1.0962427455212815	-2.0486574072212624	-0.05040699655377178	-0.7076031949512155	-0.9976599822347856	-0.05836739810701418	1.7110516642243367	-0.7329310530199619	0.009470591126460013	0.38816250794547497	-0.614172004008089	0.09667621066784984	-0.003812788347061846
1.0	0.06630915269895882	0.5415618720900894	0.043028359737956566	0.13943144110752245	2.265744467414661	-0.8863267318172658	-0.8244519707796178	1.7773534131136612	-0.5243410293104303	-0.18739949325000652	-0.050140075024969456	-0.15576981425312264	-0.7088574890948464	1.119323857810742	-1.5641843912895304	1.068479774767651	-1.5655998913382183	-0.8567075495897565	1.6973257555961065	-0.647185114516281	1.0553994303077838	0.7581876493603931	-0.45749279601100845	-0.6648475857756229	1.2287309579908938	-0.7120548231704629	0.746201988508831
1.0	0.7228980569189499	-0.4734774260446078	0.80258798641931	-0.073522981066389	-0.2732040518759117	0.5165405070171334	0.44861846922715853	0.9195431595688587	0.9380233845407182	0.31954880456296914	0.56827970257253	1.3098882922573916	0.7311363806659275	1.1091506191382043	-0.33089682678944193	-1.4128021824484496	0.8383705647467	-0.014770397479257118	0.00958310717119599	1.635310537021015	-0.9622069361447207	-1.5872229290825677	1.1408099968977459	1.7118657761255658	-0.1911863547615479	-1.4335938334199683	0.5994100009977245
1.0	0.7513003030779374	1.4265172675525177	-0.28855859590791133	0.8715177935849499	-0.49860341300167854	-1.4370017936337585	0.46096742204036983	-0.2512657820764669	-0.6052901639765192	0.21994864409968087	0.02527073424722845	2.068301032799468	-0.30956068363715333	-1.0739983263778066	-1.0200614756226418	0.5567248817599294	-1.6573898248196175	-0.4424004870392197	0.21676070772823572	-1.2572209176357443	1.5777957003736474	-2.5394950294953733	1.6856871964270232	-0.10402255080467256	0.003420318208287782	1.6087677398800624	-0.2242277670685398
1.0	-0.7662300062242672	0.7690149919556567	-0.44684268479488604	-0.027398776275143633	1.5955250050282532	-1.0567094241296737	1.5334948808104192	0.036978233879620216	-0.21872664360398233	-0.9760102672334231	-0.5834317190863592	0.5931063076424878	-1.0485700258285477	-2.200743271743908	0.2774692555800606	-0.886769463248956	0.7400674397884976	0.6838480719560078	-0.70265703330694	1.6434243208610493	1.103918646692038	-0.5111918897665664	1.6895430162147616	-0.7817273004906098	1.4447519839903593	1.878075298725145	-0.8292980281523189
1.0	-0.9811921869502384	-0.09454928428461985	-0.4789673879070578	1.0294901868663704	0.38769242393223025	1.847165195587055	-0.023235273280164368	0.20319301141234558	0.8187144771703156	1.1135517568623774	0.24409291698385652	1.2334435582207857	-0.19057250250043348	-0.038011072704332	0.994844526417777	1.0486522830215619	-1.6229813940662554	-0.16983331040106944	-1.0716518964854667	-0.5641514357243148	-0.7237435609565893	-2.1086297338849045	0.21669977781268207	0.614807738658097	0.15041733245135055	-0.5145229274357354	-2.305413995191746
1.0	-1.408823474734755	1.305646116038994	-0.9074650994428684	0.20942263849458417	1.2960492381549829	-0.16890464133620597	0.9897268891976545	0.036889064612532364	-0.2588743515445483	0.960367377595576	-0.23841620157793322	-1.0660637072836232	1.6046300178618078	-0.5879737446057545	-0.2757427032558709	-1.6521907827781717	-1.439747444306888	0.7775879634008945	-1.0126514356592737	-0.25177129528824505	1.7321051172189283	0.06026107998258801	-1.762944603959472	0.454182011081096	0.335349987887367	-0.058938244792188725	-0.31861405937984194
1.0	0.021662462963114432	1.491748123682465	-1.2896076322946322	0.7910542291711129	0.3013045087956877	0.6756396717587617	-0.7264715155651823	-1.1315749110167006	-0.7487509994397104	0.5092989024605902	-1.3389315941064568	-2.525722104632018	0.8545303682938034	0.311471316734659	0.8128760283159332	0.7828403181185629	-0.6407164648431997	0.7788461970130521	0.21539039459398418	1.1572861358259092	0.8552433380701051	-0.9484965467346552	0.3031623519908983	1.9950075055096648	-0.49187066586415806	-0.19262553246625783	0.4594889174552402
1.0	0.917938000503483	-1.1047352206855068	-0.17394381787922042	-0.5499097754051929	-0.22700402085809304	-1.4156557117610016	0.5971375760841255	1.6906085134487583	-0.9429341397081173	-2.192339290326115	-0.0010266219861557273	0.23953159158513515	-0.7947080473736998	-1.4440791936340238	-0.6196261659821088	-0.15018601001698798	-0.8642253926464695	-0.16364894368781924	-0.3427442999021121	0.5573580197972353	0.9334713687366664	-0.5450266882791411	-0.8209610874458415	0.6384611858523074	0.9148417600573033	1.1843059338392232	0.2901307734195967
1.0	0.999950129740625	-1.1760453421888657	0.2665094977526895	2.1252851272640454	-1.4165457499377674	-0.1385735291646644	1.5328009289250095	0.7745964343853831	-1.5192924119538818	0.2023441055225454	-0.5598565123798309	0.11886174671214839	-1.8194267622805451	-0.5990113000818973	2.042346786539985	-0.584200126283911	-0.15217674593472177	0.45258623921759206	-1.9021913979628096	-1.6287541451898604	-0.059730799016988946	0.01809031013923944	0.05681927148494805	-0.44011771237132086	0.7852412156090737	-0.4983399176602486	0.571370269759444
1.0	-0.17597770343093258	-1.2267764645890218	-1.6866237843015943	0.6474441449326459	-0.3005999469215069	-2.298777116775501	-0.6066644703895497	0.18379919169471987	-0.8764042853255543	0.27042241742907747	-1.4838764194664789	-0.6120147814817493	0.06204709941025082	-0.5898499935740713	-0.14827901446071978	0.15755365356709541	-0.8060191231693684	0.6030043845908168	1.0878194402436399	-0.09564774968797687	-0.6299757145439266	-0.9596547662668576	-2.5389149827671638	0.8583154390523596	1.98345088253086	-0.5311267008927392	1.2381576184701422
1.0	-0.40468662779876796	-0.9203998210910178	-1.7638819633756264	-1.4870138319713913	0.7125881076430401	-1.0252131713193773	0.09052442453755258	1.363972495338455	-0.49954225868818597	1.5931972956122136	-0.6201681887034698	-0.2984198237036727	0.27806737344931176	0.6380340630624102	-0.18705359803549346	-0.547269632653166	0.9872303580512493	-0.5652186140383443	-0.9801208403161783	1.9911788720904182	0.1257343610623464	-0.5220250050746839	-0.8009913442616328	-0.6218365846726228	1.2743866250727927	-0.15936302219281806	0.10428377460383612
1.0	0.7307200084763178	0.11027713818333211	0.3400767452886079	-1.3248478107340644	-0.7530795323980436	-0.707148539652545	-0.058694139095497345	0.30445288426364553	-1.528329956348635	1.2105920713463143	1.0734429845023812	0.8503587642646406	-0.29464916357756676	1.1749725762177734	-0.08742323958808797	0.05462511230487217	1.128409416030351	0.7778826426679558	0.20101045257660366	-0.3892946086748363	-2.001102914385432	-0.6765305011555858	0.6588850017885085	-0.6743131671314154	0.35002222483653406	0.5397555101585765	-1.2773937924026926
1.0	-0.5301550858059806	-0.5297653196595467	-1.9093089557564191	-0.7579644596936511	-0.5123661365422186	0.40293454437832493	-1.6534212623408702	-0.6961895009047262	0.8211188545456989	0.13355467623537876	2.2240164475301683	-0.6688489998934534	0.5166998386112557	0.476548317232793	0.6321776137887744	0.26868852073521754	1.4808427224763157	-1.2397882907010176	-0.34744465671623054	-0.38426166638616505	0.4324121642449095	-0.6565214967356381	-0.2724898227227107	-0.20945372303938997	1.5443675146150417	-0.2763737847970537	-0.34232002819547247
1.0	1.0068364931329308	-0.44854236688924354	-0.7253342890830397	-1.2313557249294513	-1.0907762223163762	0.42841768563843763	-0.848698746999558	0.22746872924554298	-0.20872484945474504	0.7009144834603498	-0.6866506293684769	1.1597354078831712	-1.2142583664541897	0.9911761895727772	-0.10457170309429999	-1.4806122432338746	-1.4482033431974393	-0.8642277681511732	1.1125056247861362	2.55705234376748	1.34934098887281	0.6821926063575676	0.9058729774010887	0.06633794221306319	-0.6023092176739548	1.1943863232279406	1.391695182335776
1.0	-1.5976569217879986	-1.2143515599500212	-0.6549135902453435	-1.4760515513103785	1.508603817272385	-0.28108529791450887	1.2608767937709604	1.247476171974402	-0.6072449771851721	-0.5836703558039159	0.5107383351814812	0.6507600976455366	0.0008984547891779946	1.722499514107895	0.1456864410502632	0.7702773867420145	0.8254926308764629	-0.35649061075882404	0.1471909403531809	1.9633979399531576	-0.7519450137862299	0.9217616651536049	1.2006854418086599	-1.2791222911601259	-0.36493118135798613	-1.3807076492759551	0.8722868583039656
1.0	1.095328219715906	-0.6079903614005298	-0.0696794999989257	-1.6138161331903138	-0.11782364654325052	0.014083559005153956	0.7750749675289458	0.14227527685962	1.2880216725886668	-0.7926077786621802	0.6125000954764905	0.5103102139570812	0.015171968498400946	1.8464364266481217	-0.5776544991444879	-0.6915438599874115	1.532595753733241	0.9027448509783296	0.1464006059258864	0.22996498312875158	0.5536670900556957	0.7924160397114511	-0.46339422950336395	-0.31076974824996034	0.5776995861153005	0.026025114884478045	0.277257673557987
1.0	-0.07303386275784673	0.14488703610197226	-0.14129722431009684	-1.3224192664402643	-2.1092483990103554	1.3735713037839972	1.112729255100765	-0.5752811127227501	2.0941819904559646	1.3396002702582763	0.3986300789796905	0.2979761155858796	-1.4196901472385104	0.3039810779643358	0.6184671942915706	0.7358607990640101	-0.8686970200772134	-0.47924390374108616	0.437760677473564	-0.7923687362482954	1.201037082251157	-0.9063855972900648	2.1078534135679154	1.3386607557873196	-2.119750299698942	0.6988599590127236	0.8703853324865488
1.0	-0.17473787689323148	-1.0019934515344613	-0.5796426387508222	-1.6795220502668242	0.3927228421442758	-1.3941711325879798	-0.705644687921864	1.4397492656891266	0.7937346057410196	0.6038624316053468	-1.3509844831038844	-0.3522196639338705	1.9953780194670638	0.3457160920797987	0.9386531145281157	-0.7586341366840464	-0.2530968674568673	-0.14300137148806985	-0.3088174319375071	-0.14609752129120376	-0.544574924991089	-0.7475775009296486	-0.6319301987841324	-0.17325559079814595	-0.7910547502715924	1.0663072079651759	0.35596224281857874
1.0	0.21981436842300683	1.4707738539406976	-0.3362981037821343	-0.23211194618760875	0.5120061670452019	0.5988457543064509	-0.35883927134680804	0.7925185934719127	-0.810736405692076	1.2872550082961915	0.8477013581202181	-0.4768525539686715	0.7186735843245938	0.37832971826953316	-0.9551283468316437	0.055214337079608426	-0.28728449387303434	-0.8958176210881739	-0.8283554655264362	0.3715179640437484	0.43988075866504983	0.9391269231871063	0.44257792236874033	-0.976569191570698	0.18262352176818564	-0.8402751099459335	-0.943931854232928
1.0	1.0361945348008406	-1.330691857837317	-0.683734998983512	0.6253186074161163	0.6866847587215176	0.43554790673636723	-1.598922789281614	-0.856574874358218	1.0051617347059394	-0.49547396308856	0.7878102941419232	0.8167907113109946	2.0366451854629815	1.642442638914006	0.46605653844850503	1.5039547968997051	-1.5496221609834808	-0.7034558614345117	0.7338927937801117	-0.7487438519315068	0.20167620400933825	1.0905565523874416	-0.30810613893832084	0.43686852275949184	0.847582359800185	0.6938347960527195	0.632284764421319
1.0	0.07578420732135471	0.7923376777675049	1.4148489484162616	-0.6392024874149231	-1.132806696889078	0.3192986742579523	0.3156780203602588	1.189475259460817	0.01682319082606032	-1.149651320529852	0.36503727116543105	0.5624477159315618	-1.1976843592077113	-0.4226234900721691	-1.009346559984948	-0.994335945127007	1.7195746007648358	-1.530452601527811	0.09549952785875997	1.2330518746199681	-1.1606703762145758	-1.4856224988948792	1.4745607315121667	0.9206538361032915	-0.7294124696605188	-0.17500295928917867	-1.8609981082828706
1.0	-0.7746328922471747	-0.6978490323962372	0.9636396517816606	-1.9401127792719648	-1.6959402831925197	0.08916003499363157	0.3503734733908568	0.4812459898627222	0.821996531625973	-0.6892455756020169	0.30974730204456424	0.032704628942524995	0.04689412654757282	0.3542648375510644	1.6002207031243276	0.822730306253895	-1.4782977229268897	-0.5083096784796348	-0.4107051757018766	0.6456392737716178	-1.0971968365274556	-0.4685868282767186	-0.7577799547589792	-0.6872425191072844	-1.6332442675686445	-0.9268761035836792	0.824220634861651
1.0	-0.787364500820363	0.45081709246552976	-1.352205516976844	0.27819046759263083	-0.45069561959101817	-2.1195312555417574	-1.2159658566416576	0.4243825948571839	0.6823621021370244	0.6112759759572071	-0.7805865277000446	-0.3775362276490621	0.2753147240965475	1.133949589362325	1.2899249382182227	-0.18620563562321424	-0.012910301360888084	1.5425378879520815	1.291371512071996	0.6555714388761986	1.8544862683102397	0.6484579766847927	-2.2645359882761036	0.0887787153608054	0.6130139945281938	0.017228758275614393	-0.6640006097783041
1.0	0.290382859892669	-0.7257148463978579	1.3284928765354749	-0.4966653518429499	1.3804260528696906	0.9148109822341305	0.04586947289535936	-0.04785477089770814	0.017892049222609927	0.41275749652698673	-1.1916635791751815	-1.4797275204487979	0.9779602734792491	0.025866489230714346	-0.7930034002035172	1.1883954262936143	-0.37383827421718324	-0.6938620819584976	0.4523933497967747	1.2643895027498897	0.8164275814422808	-0.5196552835206524	0.6775105339226738	0.7456417915178051	-0.6141440726786251	1.0188866394936167	-0.4328529300992546
1.0	-0.25694933379523704	0.885374479468946	0.6505833477666486	-0.0819010392113546	-0.24658409508307655	0.7825609645833989	-0.590151411704633	-1.656571484019133	0.11756558741425563	1.266728696228102	-0.27136432683455824	-0.6942552121129582	0.9859002707103973	-0.2917929010537646	0.9644944857849995	0.8295573757367448	0.7586456151102805	0.024049849831702354	-0.529655603362907	-1.070690768256859	0.24796253106690405	-0.8550601740594008	0.2883324079886322	0.08192377171924992	-0.24001268681634078	-3.443838659376865	1.3018370664644385
1.0	-0.40965929018950065	-1.249755208359217	-0.48567507708164354	2.0343688043880874	0.7104642213879783	0.9604726666996566	0.010461835790581978	1.0439263035095483	0.5256263430169579	-0.22153577881808542	-2.0339005074787804	-0.8863077722082645	-0.7130932721485977	-0.8127454009660663	0.6797589892145471	-0.20172335488232557	0.9021951247543393	-1.1249546427935668	-1.9942367971593469	0.38049244671396054	0.42135912222074257	0.18337849896449407	0.5308744031835412	-0.4992125254369109	0.3729810908775164	-2.140939457156418	-0.14104810599071735
1.0	0.7067953362942143	0.8521084128295241	1.3342012415256608	0.4268991553117034	2.2855160644441157	0.7058457374950465	-1.2335272140274762	-0.8957220928814708	-0.5638288255909535	-0.7953829027647066	0.06473728383181644	1.5550623434353747	-0.32890529909471133	-0.016567418391294525	0.5500567928614051	-1.0717159309695659	-0.31645862203263947	1.1688041020172737	0.729423481146723	0.03179919188598016	0.5987197635222774	1.8506703038606538	-0.408746819105485	-0.8513319041011569	0.8782154496887008	-1.415117770508099	1.2708008978801373
1.0	0.82838656952318	1.23089848193366	-1.136090197617289	0.06365698119235008	1.6235060248558608	-0.6335648547909019	0.6516176406296581	-0.051633229093508114	-0.10064439085530834	0.5614709857865949	-0.5329434887264644	0.8231098577411367	-1.2701752625218277	-1.3147841505340696	0.16847228483525442	0.6414827883332022	0.0685631733026308	0.39755461751721505	0.5619857299353485	-0.06572384427023663	-0.7952137834130074	-0.48382415475863766	0.5059768295128662	-0.24088227797403033	0.45702476473098347	0.5308027912017206	0.18076948833166787
1.0	-2.140846870493798	1.841058301947415	-0.812057581828473	-0.32942294928553395	0.02536286382439752	-0.6308264271573548	-0.42471816769551046	1.9447885416538155	-0.404495259311053	-0.9456068464828966	0.32620385962081944	0.09759432019986944	1.1193855435054536	-1.1006345119170173	-0.5743838366052851	0.3400520118019117	-0.26519831488437884	0.2846488573932976	-0.4555862753470897	-0.4522911842879617	0.7291532099514129	0.5039477175979243	-0.902640710452303	1.439645798749643	-0.10259066392733154	-0.9397879596457265	0.020587442490893986
1.0	1.2533008475557654	-0.3751548336548196	0.07876935362969138	0.8502614477858041	0.4314321182277749	1.2379294057850934	0.9430000247029444	1.1604250057965932	0.7588143721548325	0.3915279304724436	-0.616567674006882	-0.7309538951747178	-0.5261338738445328	0.9139921772854671	-1.1649489169695622	-0.7161542995355915	-1.9112019458588234	0.3873611835747465	-0.4011696737731431	1.5565245249495956	1.156870786792475	-1.4646824731089125	0.8626226734476153	-0.5338296011826713	0.12407580318557589	1.285802918944661	-0.19313339975451638
1.0	0.6166474913089044	-0.943415324968061	0.43970657270026614	0.5832810866063771	-0.9719650178794361	0.9936165078959802	-0.18342829432746155	0.6918598683083362	0.2191972536052135	-0.06924673981825666	-0.34479847498868516	0.10208856683080607	-1.162259627663034	2.422445889841981	1.115429122838015	-0.6221072588860718	-1.7015073325030259	0.5757458220412887	0.10147387093231398	1.701619938060164	-0.8315416745034879	1.8743316635004976	0.8511468031588608	-1.1402753873594256	-2.282192026660283	0.022951971516325977	0.9350707800849236
1.0	-1.7214966367246347	1.7100482563024715	-0.9494743669689679	0.27296207203665396	0.8492952154031868	-0.7783449166987567	-0.7891650165241335	-0.770750263798827	-1.2867532731009819	1.7330961911005165	-0.8593737987857131	-2.061458230447786	0.2526241341883314	-0.43622637067418374	0.738175381220935	-1.1807169423474253	-0.7041791941550153	-0.010546826798708683	0.3716624630633917	0.3836576037940256	0.8411466008198392	-0.0018604889368853685	0.35567911411832265	1.023190958046804	-1.8144046628982413	0.4062737160914551	0.5556779679685551
1.0	-0.15367165905868108	0.3214693847602874	0.06028365421196818	-0.2759614509686606	-0.5321675168288029	1.2402635324520397	-0.17487564374613312	0.6724443565872755	0.314838810147945	0.47508629657745793	-0.19921815487929634	0.014040149882951117	0.023819089258905527	0.33429828851051524	1.3516439297388538	1.2381361733523752	0.24336199828593158	-0.9040795607449464	-1.9542997666739719	-1.0256863890731396	0.19960367251416314	0.8904557025215972	0.3425897524283189	1.4800628050502758	0.566248427021982	-1.73768789058238	0.38014196341935874
1.0	-0.12919724144475137	0.5222018880760357	1.204545577885891	-1.7721021357463265	-1.725646482381417	0.005955301269223268	-0.4268102739240614	-2.284320757486986	-1.4091693617381607	-1.0044907412310524	0.19998085763034873	-0.06439438725779235	-1.8880235599004804	-1.4587672339839077	0.8403129073006352	0.19140414256740448	0.0937247474119143	-0.018302226212641444	0.04725089625097082	0.3484276694505541	-1.1541965847833977	1.3284053827346667	1.480038922081202	-0.231734314430298	0.07609545781993306	1.6496279494178636	3.7659388163870795
1.0	0.07297158304529254	-0.677887568972719	-0.11499342883395738	0.5484392254429427	-0.06549528298180264	-1.565384090021434	-0.8967827332729016	-1.8238726825841516	-1.5895328262995185	1.5566978483411773	0.3730105513222633	0.6694084896770405	0.49082663155427986	0.8387757894779818	0.4800841190722697	0.06632371580949932	-1.8473513960787744	-0.16718944013533155	0.46881589544626484	0.31920742485719567	0.06268948799989686	1.218739141186184	0.7291719553140269	-0.23530362678799008	0.17779370413116846	-0.3704048880190677	-1.7033927524423331
1.0	-1.0930464489302258	1.1144205262838716	1.0790312865357141	-1.6510774741757943	0.8817952348174607	1.153776211261708	0.671479153727677	-0.6266740454106233	-0.1315634033860395	-0.8314045891058638	-0.6387245652286511	-1.0446157459153118	-0.24767527716753804	-1.1186125798797917	-0.40449947712070555	-0.27948299410805466	0.32396979669453374	-0.14866033424622313	-0.8039898984908254	-1.1965266047654708	-0.37532166075689294	0.9662395034000798	0.16259784072718514	0.5887953088822405	-0.28551211133792526	0.04591093972103969	0.8772891621645483
1.0	-1.0719551641559415	-0.8927025051315202	0.09625812721366549	-1.1821669578040523	-1.1765651109469855	1.4044829416445836	-0.20134684858201324	-0.48297115450706946	0.5680295883767739	0.0674133107525842	0.23852387391145635	0.4486517817486217	1.8913426753449014	1.5572885031326904	0.5691867555505399	1.1127157079984256	-0.25905667499856444	1.0935862274473525	0.4391121034139993	-0.665172651944312	1.008430994821301	-1.1475599043186204	-2.3047535467568574	-0.5143681370653207	-1.5949468856429387	-1.0703883127040654	-1.5019177618420645
1.0	-0.4049775752365988	-0.5439508754970074	-0.6064997099678698	-0.8340954298435591	-0.9585815911505482	-2.676247797739108	-1.0371020631712915	-2.8465586640649128	-0.782835734279167	2.5778350282760014	0.0964490119563359	-1.0007213802795432	0.10573904789364602	-0.17863283809243938	-0.305893131534656	-0.05345481930864296	-0.3787560191042483	0.5023771355425964	-1.2531834039839458	-1.0704833556134707	0.13874075309307896	-0.5856140284581586	0.14523382928172496	1.4956431686994314	-0.6789385229347034	-0.4479582823501821	-1.282063873885442
1.0	0.7649614803152762	0.8340022429783335	-1.7227381215905497	-0.8022784346468942	-0.16445796770644425	-0.5415766045062788	-0.6718567267111493	0.9506918724973084	0.4281212760341804	-0.2854093636875021	1.807332523436362	0.32342341417084897	-0.6812490051934507	-0.9414132288265569	-0.55462617362533	-0.5892905769988304	0.3885867492931455	-0.8178071461383853	-0.927931091138453	-1.465428902621894	-0.4732517064812919	-0.9501805449045958	-1.7234529808089605	0.6940311361378463	-0.2832773924228248	0.07568817202011674	-0.16218474792244822
1.0	-0.5385040223541031	0.7470557734501656	-0.46677167701306255	0.08555612135684586	0.34257410264293314	-0.22162837358783702	0.1710621328491373	-1.0955753382058688	-0.23063819976078107	0.856498023883315	-0.7016748876178923	-1.6874323613872029	-0.3377248724089301	-1.5000021187923653	-1.818366453421018	2.5705352528812084	-0.8265042221282565	-1.1537915488661692	-0.5708758491466325	-0.11967210651370272	1.3570159257279408	-0.9720089062554228	0.04118357766908973	1.5308131527215847	-0.21607183118739748	0.4607947041645614	0.29173710182041585
1.0	0.5973208023844311	1.4293455287093537	0.823535741200908	-0.5276692810379123	2.1628935566087524	0.5664389443454055	-1.7106321744525694	1.1093364721536851	-0.4526838135235963	-0.5062857610768491	-0.18705313210418575	-0.8854402660174223	-0.6506503331369168	-0.38562947852108653	-1.3210262084680156	0.6109229124117614	1.331138617275537	-1.5976969179950675	0.010471928270365558	-0.45952047916345135	-0.30075695158278754	0.23398283063847677	0.6652428217110705	-0.7047752612052727	-0.8482950300006559	1.091164799413554	2.155081371289732
1.0	0.3476159713288608	-1.1004064907143578	-1.0061780152746531	2.084237920394938	-0.3210772918350003	-0.03411459207165832	-1.5489982930325528	-1.4549252305298943	-0.9558671744754553	-0.9861817841420558	0.019847825469411877	-0.6618355191973585	-1.2432565681620404	1.561183341035743	-0.624112130261994	0.682674107001198	1.414325075998021	-1.3465543947388687	-0.5874545749238602	-0.06709864760770314	-1.4938773462290953	-0.6702712091133317	0.053573146503723176	-0.9476198802185996	-0.8614691147951861	-0.28146523756725195	-0.2016654210924425
1.0	1.4993514083667603	1.493058200942826	-0.5204078034616264	-1.705709197746749	-2.38399446786514	1.3958673730530513	0.1279953960787361	-0.488607825317207	1.2013222692969707	-0.6439844624478743	1.7091421890320981	1.3653274551322103	-0.05666871702524197	-0.5947456897327341	2.17681847221512	0.29438470359213353	0.3449899749417912	-0.32618414180256555	-0.4083518918253328	1.655361148064839	-0.26417455043368865	-0.330753077140238	-1.6652965173763417	0.7239270195414532	1.5278189312484713	0.24072588328766947	0.05966773463148171
1.0	0.22589554701528863	0.35161274615715105	0.4385981388246627	-0.351797026688836	0.06218140031271538	0.4852509484478733	0.44259255422326105	-0.524418978645322	0.49832759645062336	1.1528111361529243	0.026522777794058542	1.1334494510448434	-1.0878857393171997	-0.5293285072388053	-1.2861465610668565	-0.11764653499596689	-0.9020056889838677	-1.3186637852549008	-0.648280281602269	0.26585424477014263	1.0860805552391881	0.04377712425105217	-1.247232504367751	-0.42562120685264804	-0.21958881417213144	1.5090262163131596	-0.848351494438909
1.0	2.7148386703149994	-0.03047220333501831	1.7318639260349806	0.7960174489551985	0.7241097413429024	-1.0336400400398331	2.1538441703669906	1.8824282045239613	-0.40365599887487064	0.8254512854110652	-2.2130521376880132	0.3276368748890224	-0.5410758868270521	0.18279362159219842	-0.35433751254492163	0.8874529100258632	1.82218372363044	-0.05087562740473921	-0.5646841921593375	1.1107486802063933	-1.2194472360396795	0.2157425210284913	-0.3372391434878901	-0.6396168298215292	0.7179884889707928	0.041258835455205416	-1.901179976087413
1.0	0.8263582813483867	-1.0071033339831938	0.6499343943866291	-0.631587440495333	-0.395025374376677	-1.1706706728173586	0.19470406781247165	1.3969873859071096	0.775957152716871	0.32480366413177736	2.35441727642095	-0.41016993437979793	-0.6137983967757641	-0.8074907872498921	-0.9802234098890698	0.08362458997946338	-1.0544812091194224	-0.7810343696344058	0.33630765942751645	-0.12182472528719107	0.802135181102934	-0.44823701406124056	-1.1604848675365884	-0.29227130899078374	0.4167246910756055	0.19928539345717913	0.9381266761524856
1.0	-1.0079587546683986	-0.3075542445353316	0.40752586741582747	0.5307513269098629	0.9773085411999344	-0.7206072838329285	0.3713678500279968	-0.18709488506187408	-1.5237467367555722	0.5262965883651218	1.4923030441840994	1.2778346749376075	-0.9883992041356037	-0.11911671548773352	0.5855315721034128	0.3735945705490764	-0.8542171375389668	-0.30913210630465604	-0.20147690639166094	-1.0423721269033013	0.39967805152386665	-0.7864164056160771	-0.5855318259633865	0.6874299460616577	1.1677015207400925	-1.413950793979418	1.7661002860651644
1.0	-0.9457215280517078	1.2457823397298902	0.6658244835383952	0.703954240690095	-0.7058576556038835	-0.5256662843146334	-1.9211908264815512	-0.6889534028854218	-1.2136383110794642	-1.271595211181409	-0.06921967588455989	-1.1635154077504626	-0.8695222843689695	-0.480963522511078	-0.03769898932050994	0.6205496731489084	-1.8011997312443364	-0.035064173212264835	-0.7075115906885548	0.5058691406778809	-1.869382592124643	0.12083704770312319	0.20549032150740945	0.17057571361934537	-0.6575371295864683	0.48682857142313796	0.9980988568115422
1.0	0.9759584078995414	1.3932714687556456	-1.781360047260203	-0.15704963710768258	-0.1329441907803333	1.577039087968055	-0.16506649226662215	2.632332150988721	-0.9799344847248097	0.14176737584623444	-1.9685627451917163	-0.06566466972338629	-0.4548107053916993	0.2680086002865719	1.7210805091022945	0.933449527246086	-0.6765729022360786	0.8255661597882169	-0.710318360331627	0.09416508488654646	-0.3425221587681799	0.7399041133978088	-0.6828779350833633	-2.5960216455936673	0.6697089123640668	-0.5122872952292762	-0.8612690787703114
1.0	0.705035170804675	-0.9525995945285177	1.1323036105033661	-2.1732381664611204	-1.6698709335319897	1.4073290317923872	-0.04206200819753201	0.22466658301115724	0.10343025027155833	1.2951950642956525	1.2834904568045005	1.1705128213548763	1.3986400729494988	0.22595468345158579	-0.322682648032192	0.4050346925121466	3.0376811876415757	0.5430929739599203	1.1485711463267028	-1.613758517695515	1.0582329968896764	1.5528573804461898	0.03317729548412934	-2.6928208511250586	0.48800265024141515	-0.4956438523637856	1.5397550846191348
1.0	1.5757401844978054	-1.6224956104636288	2.2552429474803106	0.32242040831704777	1.2944111745594464	0.1957080224477401	0.8314457146198551	-0.27355000474853103	1.0216973660305089	-1.3198172208832637	-0.927895673455989	1.644755837533724	0.18348220566495538	1.4722401053287753	0.7847824031458015	-0.7690073160096487	1.1394300188361886	0.1271166880063719	-0.6095959356840447	0.9569619977315463	-0.11360671139304276	-1.5570874996591186	0.20318492086543377	-0.9205768503171141	-0.11918012075640216	-0.13022761016179266	-0.43104823876599996
1.0	-0.4018686643699471	-0.6447259108872002	-1.403097316286071	-1.1453944518969088	1.3620332400534283	0.136990611420489	-0.8329026118257888	-0.16368995451849724	0.26446196573162933	0.20959829020875437	-0.8497816029016447	-0.6792045639246139	1.0054808144042893	-0.48432738742889914	-0.07834552428457013	-0.9680127708598446	0.18237496229886363	0.3455523196797706	-0.009102725196552251	0.809636333311932	-2.6952809937698663	-0.12372048165185527	-0.9379713820418638	0.436183889215407	-0.4563346044248848	0.8401227724922996	0.8476523552584643
1.0	-0.7607256567960013	-0.7310619914520836	-2.327882011708731	0.7954053658597352	-0.02998664248864755	-0.3108596159586258	-1.1554320045271917	-0.4550392493478265	1.681181913451668	-0.0513775437255981	1.6837795898595553	1.4282817688723994	-0.21921468772546476	-0.16373133851912136	-0.6561957049922251	0.9333931171162768	-0.2897821753908996	1.501211775591552	1.8977047317557378	0.6243337786130487	-1.1783879664039227	0.3133690997149357	0.6780324475813622	0.05046767313813153	-0.7048403606338987	-1.0881746566957597	0.7408148883017119
1.0	1.2089865935349131	2.0932183839266827	-1.0967183451297962	0.8544452702008773	-1.6363111588005579	-0.14169969379399885	-0.008871134789442176	-0.3466766854164632	0.9672807254072815	-0.26799817885747684	-1.0678571323364539	0.36929327580191007	-2.101973925867287	-0.1718841965902886	-1.1932527709011775	0.20949317357517963	-0.8387016409768169	-0.7253757814370019	1.6327670695542031	-1.069504090548428	-0.9848169998983971	-0.4003252376207898	0.08915408411785729	-0.04627196021498711	0.5744541117896401	-1.869386590217941	-0.9869186078873305
1.0	-0.2826599223418953	-1.1845403436109938	2.382860079908447	1.3312872044597	0.47323715555131257	-0.5138332959848865	-0.3054572888046902	0.6399240939466405	0.7882477499144163	1.0920397620257716	-0.5409474253994023	-0.4259672566906595	0.0033370569529157204	0.6923495130383991	0.1505379025807373	-0.6113980164032242	-0.004190827706678717	0.30394286248676045	-0.15379364493456588	0.4031827342488406	-0.7462404012994126	-0.367750803818868	-1.1528334762666232	0.5970046944878936	-0.2783262515557198	0.8558069131259257	2.4715361494863326
1.0	-0.421742736997335	-0.9004532339988826	-0.7357175621843569	1.5587092436388537	-0.9598374796377617	0.5061088602402132	0.45331330254136815	0.3282369868795345	0.1746029996995795	1.7092745259827997	-0.06946188899617914	-0.20739620492978456	0.4090611109575057	1.417899448682092	1.1115431293274445	-0.7758322515772496	-0.8672162798935029	0.4906539144043144	-0.18900468330117934	-1.239763178508889	0.6673847182857172	-1.9447657779167649	-1.0734637424740432	-0.02934226616264879	-0.4931162221782112	-0.32989088899993946	2.810732003367728
1.0	2.730149973633313	0.04238214914949249	0.5258321644146804	1.4600769799652547	-0.34926173637747127	-0.7178341573417183	0.048446071584429616	0.1446526077026977	-0.7142821624564365	0.8829097703822752	-0.9294735575384407	-0.3259122215283454	-0.6847488520137737	-1.2516588868104517	-0.09453905789179579	0.9937153184364023	0.4548622525967282	1.126640409965255	-1.1452528268006386	-0.13835538135855913	-0.9635112042376672	-0.9721031921415996	-0.13215386460535006	1.8066829331083116	-0.9527217270240158	0.16729892468402968	-1.8703897315617564
1.0	1.162548220698983	2.063289755238767	-0.8961741220457691	-0.6882173232344215	-0.8326246267002945	1.2945803118645034	-0.498193335057516	0.2751422098939952	-0.6591813436345778	0.3139892324171132	-0.6670845193521582	0.5970630158680603	-0.7202826562088974	-0.40578409089500495	0.6062710458322225	-1.4445963203026797	-0.7463377070457395	0.09095376733491108	0.22898464655822323	0.1581377211221226	2.0399981592654917	0.749234802714756	-0.5074330836196423	-1.0764963045666587	0.28150542284185975	-0.34828191263935104	0.343344678633515
1.0	-0.31515518551442145	0.769260960482478	0.7990775598015022	1.1767216614193896	0.4306656157630342	-0.006400772273305213	-0.6622781203776832	-0.0728041790803627	0.6524288977619381	-0.997653947762444	0.018910740207780642	-0.6455086134903779	0.1830038344344291	-0.7897827444506882	0.5152809860609895	0.21930553937036745	-1.8671973057578966	-0.6008450811284626	-0.2336459594899707	1.0490212180838625	1.559341413271262	0.15554854177338948	-1.378614234732942	0.0853877520132374	0.07258585507036959	-1.3552893909205588	0.09761478942275832
1.0	0.8509636651086512	-0.10106085238085127	0.42922910443515677	0.4823486362671563	-1.4649953407720269	1.8621273997628647	0.08438054093212642	-1.37302873069756	0.20081460386921018	-2.004144310368588	-0.678260348280488	0.6660755087323391	0.7361878967480219	0.6472336044499812	-0.3327494049156853	0.38180593121540535	-1.540931788028112	0.7111368120956489	0.6129249719084321	0.792960961433212	1.960695437218349	-1.9989995940603162	-1.1812302989779764	0.231567892363049	0.1386461723378618	0.01720708625114209	0.5914412430386657
1.0	-0.0005767710337751371	-0.4724989466366248	-0.8734173388953781	-0.9319802603824084	0.0019510626265197058	0.48645061498315856	1.3435454602687842	-0.357954921058159	-0.7887476944134946	2.46571997707318	0.7980811186213254	-1.3351559464533993	-2.272422693432939	-0.41069561775863345	-1.7655487722307415	0.8564925262315596	-0.18625729064822025	-0.028930278763098897	0.500827571107612	0.862731935357691	0.6150922439329035	0.536072997854618	0.5986109745573168	1.8644346495587503	0.6112654899766954	-0.789939327340585	0.7000283836377769
1.0	0.8881238763267328	-0.3308405046941524	-0.3940826701339348	1.5236479825085536	0.2270176526330172	-2.546532888289621	0.644762771098834	1.6369110894834085	1.2850333103454479	0.26238088842114293	-0.9937595952925306	0.7377050698620087	0.5390245284830284	-0.49849137686700085	0.9853831427152342	0.36277999335685895	-1.1343006164693232	-0.769340991846746	0.7118355181923107	-0.65630666368614	0.621950766448039	1.8987990944153308	0.08585640841548625	-1.8139348909900166	0.09175372957472665	0.8883078495455121	-0.8417008755478496
1.0	-1.7860425038223702	0.17659623870053826	1.2982253797538024	0.672919544184006	0.013440332583339756	0.5956947031904188	-1.0182841573780563	-0.4301916585071136	-1.37372180498544	-1.161085404739908	-1.1124070160357817	-0.24989284502593964	0.6336977867676884	-0.8222665253291698	0.5958051699788204	0.3102866934252418	-0.645389645708083	-1.5311203744188318	0.17900732921235324	-0.9606738068192925	0.9995061222526831	-0.04307611229494503	1.1492969059795504	-0.24344779044877204	0.3777300521302219	0.17433013604113132	0.35361442744985655
1.0	-0.5616325206703501	0.31809928119946895	-1.4659899274971329	-0.274632369049762	1.1075833524884016	-0.2771193982533216	0.16220223963933034	0.5624233297857455	-1.085917918937743	0.31747085475608083	0.5464447959429145	-1.4441160237664699	-0.6223382788925071	-1.844368602120955	0.04476055378225594	-1.9527887818282683	1.5192640973954357	-1.439610430002841	-0.739525206936181	0.0816315868140096	-0.22666109558593142	-1.8310981275495195	1.2619486724652307	-0.3345519636917534	0.09359940977919629	-1.3132775643923205	1.8297071740087028
1.0	-0.0561577870477176	0.47773900944820336	-0.30182438426319325	-0.593395327795313	1.4286872143671951	-1.590523741342288	0.018792040399070484	-2.069718936686973	-0.07916383871241514	0.14789045075998833	0.11474433077642762	-1.0720081818583798	-1.6775757210528073	1.0612548774954962	1.32137202870825	1.1155529627010699	0.6759075951058575	1.4236603462088337	-1.8071226327907444	-0.9903248288052341	-1.671890752024796	0.8430819695108333	0.43794040570222775	0.3897635976331452	0.48012058086813053	0.5501746356782448	0.7200832486029515
1.0	-1.9115555597607101	0.02895363322908663	-0.2834162809817212	-1.425075484513127	0.05909118726020527	0.9135454421402489	-0.9013778930264698	-0.10178953117415583	0.8966228868306896	-0.08481065772652051	0.4988010379621755	-1.9106458554172954	1.262898749930912	1.7031424750221087	1.0317172138673518	-0.7822690158214345	0.255637488828837	1.0174988525820727	0.9181427781291575	-0.502671202406194	-0.40656796229848635	1.420116541874653	-1.319380417839889	-0.596262306915158	1.3507149923380133	0.376912988135631	-1.4024364675463459
1.0	0.8931351011403394	0.4275847974712053	2.0797073351973685	-0.31389010349319885	1.7267852121644045	0.5024250265313966	-1.2254386966327653	-0.3748855590499224	-1.1097840655994542	0.3071700423228739	-1.6754749320223106	1.0927273994959583	-0.0976136947505576	0.13616844654354693	-1.8337641170775973	0.5766180393044711	1.0800444036629646	-0.83175972806495	-0.5534569831325674	-1.8222365318850673	1.2546782874850582	1.0686033881097123	-2.2725907118197166	1.0099375176494911	-0.7466130942959821	0.8933142350644371	-0.1561897462666721
1.0	0.598128735234237	0.08639529858272293	-1.386643814346468	-2.504515077089471	1.0511102422854783	0.18738777204322166	0.8729196559373791	0.63597420680352	-1.7066980112577306	-0.3910311092216507	1.6787634866475851	1.2446908137712547	0.43564497852204487	-2.1389597011208954	0.34145823011273785	-0.03489499312907161	-1.4491153122529128	-0.06776935889076478	0.6070673682243757	1.6091522614913347	0.1405539527818677	1.8601690789911678	0.402308296840256	0.6666019467656698	0.11512394030737758	0.5474766738011977	-1.8654242804249646
1.0	-1.0220042437033328	0.2540453987311976	0.4188927571311053	1.4791558166822412	-0.7058361820482981	0.8175743767315287	-1.4005296322076408	-1.0804172147359596	2.5866665837322085	1.2060911538060466	0.8836473066764752	0.9000536205124287	-0.09301234925003814	-1.5573399395590355	0.5099093668555298	-1.395732601516431	-1.3933078098584746	-0.3486625026663822	-0.8159335055185563	-0.6468750587308044	-0.5758366051913762	-1.9363381882473751	-2.3544541117511026	-0.35093126624077475	-1.0177152452672922	-0.5755634249989626	0.3621594886712184
1.0	-1.2723823027798853	-0.858775801297231	1.7550577903944575	-0.562371384316461	0.53399919851414	0.9633619050089568	-0.07572901357105707	-1.3441507673812894	0.41041992337001026	-1.0582443927221135	-0.5401489467403289	-1.3000949999439988	-0.2248667678068592	1.2004628552590435	0.008897773232667449	2.179647116893717	-0.5345790149298235	0.16001922583114783	2.565956709363573	-1.7162438989697504	1.3016949347256246	-0.006999471332584823	-1.8424020814968471	0.24184305567201544	1.1564200311150188	-0.22395810772379998	-0.9344370076573172
1.0	-0.0872273999474095	-1.4215409957088105	0.5107527152676696	-0.22337326253945264	-0.5791033810333002	-0.6797907341844521	-0.4605711969498515	0.4920225160983878	-0.18356795960181554	-0.14098159411980604	1.9263317281662946	0.3400306922670734	0.6765339383088378	-1.4204795884883008	-1.7692227111455732	-0.9777262050091335	-0.7324763925292171	-1.8246074914720363	-0.7346366319427189	-0.4064466599252824	-0.3143210589105908	-0.020081992416782952	-0.7363206095643535	0.23376647017865204	-0.650691338349618	0.2683255072029636	-0.5499331281266213
1.0	-0.8189615250688184	1.357836181746433	1.096697940371097	0.8231573010364281	-0.4834498814830227	0.5857699663134248	-0.2533050786748275	2.7392993916656314	-0.620242308245985	0.539337258968826	1.924627110169385	2.072410681944776	-0.6153817515801998	-0.36301260036149585	0.07009277649259413	-0.722843896343716	-1.5393844196764082	-0.20233998872261436	0.6606054147648706	-1.2486305771786084	-0.8102205961846004	1.6721868341784385	-1.5013769748386674	0.42932019339520877	0.16825036745472138	0.2871713483718166	0.33087756324896894
1.0	0.10820972996253929	0.16432726412210646	0.1386438196305246	1.8257122927408225	-0.6084990022472817	-0.8384903742064774	-0.06345262318547833	0.18545514685895922	-0.1263760967608254	1.3697175797791694	-0.9480274388640739	-0.6242368665713894	0.39312242452926666	0.33915768587174994	-1.156899595397263	1.123483785647118	0.9264978900238868	0.028993495264164393	-0.5692964024270869	0.25770975592896206	-0.4538780627814498	-1.280359177659495	0.7796176615583836	-1.2958605511008068	1.2712859543628932	0.8878528408234557	-1.2513922718390518
1.0	0.6075138008073744	0.1217531073787372	0.4325085113317591	-1.2429354654465838	0.29616392797227076	0.3848461806850326	0.017902006878026535	-0.9811024196127672	0.3150994804916257	-0.14897224241525772	-2.0502873519447107	0.8448976760365955	-0.37815589312145886	0.44676524898994835	1.6831997732653192	-0.3843359566108505	-1.6000336965571829	-0.6097600831841212	-0.7415467411668383	0.009577260134968651	-0.6014766985654171	-0.5039008953208156	-0.30364521593711385	0.05054149487015901	-0.21624302308878715	1.141567230279238	1.2496985332999566
1.0	0.6998635538748063	-0.7932572865492549	0.7327736400367653	1.4424369193370754	-1.6290960444080087	-0.18445452061497614	0.22826240513066665	0.7019934883501674	0.1782610706162888	-1.000044365201273	-0.061101349263515035	-0.35897996093070217	-0.5835954784827635	-0.3099664662036985	0.13428365705649173	0.23729282638997282	1.5567717249877655	0.7247255158578497	-0.6792416963170508	0.5849648809928085	-1.3099162329203649	2.1178351720051607	-0.367905409712975	-0.69082482713638	2.1034881473914533	0.031055184367574724	-0.4243719088893731
1.0	0.5383367743612145	-0.1686627900046256	0.5135306249397049	-0.060428346218971994	-1.4854756303816077	0.43575891377190185	-0.040354502690950485	-0.07650444639962617	1.3677985648558106	-0.284173499857342	0.48846800084501435	0.5438291206141791	-1.6708305379612496	0.5880978444465462	-0.39094746640503397	-0.060626840159468016	-0.950518090726068	0.36665910389853795	0.5165791318611719	0.5689982476797878	-2.3854418859584516	0.3402966673841935	0.11694731587474273	1.0773474658472233	0.8151659759964195	0.9045993944430599	-1.880160168341405
1.0	0.20123919904559462	-0.6637504149951303	-0.18825296844012723	1.6031153962468627	-0.21521253581129451	-0.3071291031888104	-1.1538298569684844	-0.32821923950155474	-0.014653659718343941	0.5004073427482828	0.8945193420964292	0.9800986876938557	-0.6142442454383297	-0.42776562880527896	-0.746758450202826	-2.384794637656775	-1.2972408706309781	-1.0161120007747226	0.013675744933608578	0.4906476664547626	-1.9428951239451495	-1.1226056590297586	-0.004704452187156542	0.8254298301848334	0.17137910416289942	-1.0136841089469943	-0.7732400590478121
1.0	0.04639981274099478	-0.09948712772765303	0.45725032145253597	0.5477280549501056	0.422051251300029	-1.2524533701045157	0.8777930164689167	0.7372720819165589	0.31233222753232853	-1.588706925207143	-0.4877382021681327	-1.4006953402634983	-0.6567303062205716	-2.1141608870694704	0.3108040998660862	1.3805670851653116	1.3874404321223044	2.4899858436440225	-1.3678159379853436	0.5635961682481507	0.777052818882797	0.6630752839209527	-0.9536129603586391	-2.1401432385148342	-0.8576175459470525	0.4305660742850344	1.2062872191258325
1.0	0.46193095874376927	-0.28346408693359776	-0.8760482112329054	0.6520562638430581	-1.5849133677739846	0.9709725552042774	-2.3745976662856494	1.5120102452749848	-1.1680783672135249	-0.2953569306560522	2.1185489279919314	-0.36842642381881147	0.588417819800014	-1.1497211471291038	1.4561427939037737	-0.6772527419398485	1.412056229114496	0.12256199534593892	0.3293180323530481	1.1654887401559784	-0.40247301936483937	0.27476454568261166	2.206708419568215	0.7969917212046211	0.401471951393186	-0.2836613304676317	0.5888535599647327
1.0	1.1933748973136324	-0.6506384139564165	0.006346269242306816	0.8293613149284581	0.24946943416370557	-1.1517567761987482	-0.5270979313013021	-1.2506389597090737	0.35906667996935043	1.0297136052887284	-0.7912980038877204	0.18122522705129193	0.15764852118672942	-0.08766935805192153	0.018670476367346756	-1.5269290465803012	-0.2937309136711954	1.2090450544374454	0.6920503228173749	-0.03917237969110208	0.26449526576033777	0.5198538824679428	-0.06890804661818674	0.6443051713018957	0.7944151226670262	0.08959646371496152	2.0819646836813264
1.0	-0.47280215893068067	-2.8012435581567465	0.0487329941491255	-2.7617809176744386	1.5343734203978732	0.5132046608600244	0.6499516116074054	-0.2350930249232499	0.11410530466922017	-0.1609244129802447	0.7363098392539965	0.08346376932720853	-0.4954640880715098	0.6114253899303079	0.005079263694325734	-1.8087444446048495	-0.13687969540059128	0.5437625008887369	-0.3952339439658702	0.05945632942966033	-1.0741789359671226	0.888422118701168	2.0100303020874333	0.11235315000547416	0.9506001707096361	1.7113393469018874	0.725429911693547
1.0	0.33766652463538327	0.415396130173133	1.2041672048225822	0.87063921054084	0.8062486667164721	1.5482313788743425	0.8757749960936755	2.023793980727569	-0.04566363118246933	2.6955860933080165	-0.3103798894946009	-0.25816459945753123	-1.365669770324958	0.804532584805019	-0.12318943020172725	0.47366566161131124	0.11311238303088028	0.06935574939401731	-0.23587115734478614	1.4308392008986157	-1.5650759348262104	-0.008000344165259661	0.035596820425214226	0.45922579778608563	-0.28876480316700504	-1.4871237222716207	0.9739238452326638
1.0	1.6249597865066938	-1.3573310479940612	-0.12436773679666584	-2.5336096786533226	0.224433995089968	-2.022519350143558	0.4039554243732688	0.05166347729907844	-2.5234024438343217	-0.07992769005396169	-0.5866826714930176	0.47172618060839255	-0.519069117258452	-0.24457430312214978	0.11121577422571335	0.4894414037113148	-0.9394756378097165	0.3111230618409788	1.0985851161910796	0.6002880682109588	0.5961601062037923	-0.45687524557705095	-0.6535074896984663	1.4991514498395966	-1.2132373565456898	-0.464987327663261	0.14572190058718454
1.0	-0.31690810993900026	-0.3178955771180869	-1.02129825940231	-1.7463772050854371	-0.002877787722850809	-0.7571855919366941	-0.47957536563012276	-0.15562056231639224	-0.008175527310859396	-0.7854217230204761	-0.514683775261818	0.7207508171733077	-0.4928938688845558	-0.0227197574047382	1.6332863514486307	1.1230298855497702	-2.3857969499060765	-0.5505667816200842	-0.8454970829689082	-1.1450309900531108	-0.507974715631128	-1.0508328507701452	-0.8651290885060219	-0.04006887021689453	-0.4684927276408142	-1.002049434119531	-0.897476053034461
1.0	1.504919654173297	1.0209954487056527	-0.5965004656540837	-0.32738768629833365	-1.398726187902034	0.7494080202716067	1.88155014184416	0.10335291278367986	1.6821988598142146	0.44097443683287224	0.1592555975457547	0.17972537012923887	-0.7888889859979705	1.3944519409428202	-0.9775616015800569	-0.6151260431128789	-0.4975346777442324	-0.0839706385351986	-0.5254667915175502	-1.179113451395172	-0.5012417223829597	1.1164992819505708	0.07242833131933946	-0.19087623407999826	1.5471831635033348	-0.4216810994550019	-1.4289402433811522
1.0	0.272656357696933	-1.68321055472223	-0.9780953403266198	-1.2318112317660197	-0.092748995820189	-0.13096188585931384	-0.288539645514088	0.19791554077997991	0.2694542129026201	-0.20464681639811091	-0.3154688205238897	1.02326067639814	-0.6553080005442297	-0.030060375651628637	1.5951876055512717	-0.8027667881148203	1.2109729427463398	-0.05727157682036823	0.2543907443359444	-0.01436786240089651	0.894355296348059	0.9368228778502494	-1.063958119537506	0.655936486842263	-0.7762175441574357	0.28657370068073335	-0.20457320617754515
1.0	-1.9645401082686047	0.8866095140541456	-0.7991222343274974	1.3179795756233206	-0.12520016823834987	0.28076986089987616	0.14847689434836422	0.47652832044765747	-1.937015113390056	-0.05661509512460806	-0.5181297911565318	-0.988892070845598	1.5533040873063189	0.7037065475845715	1.3971436389315224	0.8162636164536066	0.8183105595650207	0.6605017704825249	-0.05163339906734419	-0.4545273836001236	-0.661691294135362	-0.10070567557357767	1.553356666344937	0.8751254843288692	0.07024481320844414	-0.7568550837884311	0.6762077997229272
1.0	1.3954968957636158	-0.14650238205148944	1.1608819113261337	1.754854399079401	2.458485277582314	-0.9533049789848166	2.0293491009970626	-0.22893278420591764	-0.6709464108685944	-0.23696007578944092	0.046614838179774416	0.6891692039609604	-1.211024589420669	-0.7567587388851222	1.4297126995736258	2.5413547772534604	2.0655291326853003	0.21395436707094	0.9541884140416573	1.45778381790906	-0.00020423019827850555	-0.9392569105394766	1.343999253679273	1.1621579277076215	-0.3657347360639106	0.1398274419208824	0.5189002535048007
1.0	2.1454268583751137	1.7962968183442842	-0.8487046918376975	0.7280561949424664	-0.2937294820716733	-1.870632893352882	0.6435850603682912	0.6162472910570346	-2.0063162880047614	1.472133403624201	0.37021347743625466	-0.6568884494231512	-0.38563641360325057	-1.4469992293085283	-0.2604551868010571	2.284636967418908	0.7243235700628476	0.7336833557846281	1.1254358210513846	-1.1655232952088235	-0.6026205246338102	-0.2823857019258492	-0.5374304043734563	-1.1970010919496739	1.527978897350461	0.006270938058679534	-0.4434847122149923
1.0	-0.6125764534361285	-1.1124953128224528	0.42752595892375345	0.2566573351091034	-1.7345443230391024	0.7662669571507208	-0.9027646778781382	-0.3994036165113998	0.12219510185186856	0.14480952703985953	-1.709667726084674	-0.47308561359277923	-1.058071524323673	1.1748265025650986	0.11964105506558755	0.39680502083342517	-0.06598089445606913	-1.1895888582733587	0.44073541931837096	-0.23878256738644332	0.7849517368448137	0.13427205978482745	1.9229150190643545	2.3122263119600386	1.8221528748782274	-0.4738662445044748	0.2527104870892686
1.0	-2.338193346771113	0.2357245752179094	-0.21771699799937622	1.772910165729632	-0.9060830884695033	0.2996470058674549	0.4971890706854305	-0.584172140276513	0.014648412503928548	-1.839277289131886	-0.5749578245521842	0.7980043732871628	-0.6469253766136881	-0.19138190784238834	-2.27653354581739	0.7240137698642699	1.2815489523565762	-2.33083790831259	-0.9249866213581763	0.10228283615784177	0.008107203291519344	1.6884802967962267	0.5280424360338177	-0.8967550753268113	-0.9285363851188414	0.21940879162754953	-0.647379137832219
1.0	-0.6211900123147958	-0.8861034179174303	1.579224451841746	0.008050483360952543	1.8201971545560496	-0.48948803208855785	-0.47694118801238616	-0.42377193988618717	-2.2123867531901587	-2.301491360636782	0.2710188333410391	0.08297833348942114	0.26300414881715223	-1.3918787406150621	-0.1510485563705418	-1.0336007546730897	-0.2950216344782552	-1.215594382087767	-0.9920498715587628	-1.3170124114488295	-0.8165477944608504	-0.43325473848405693	1.8033386452890277	-1.2197026274868519	0.39972315391413826	-0.6700486053454545	0.5565201741032364
1.0	-0.7259067151506078	-1.0109988270389114	-2.042565012048246	-0.5232056343499241	2.1074047170754038	0.8199292393783202	-0.1832517114358821	1.7347551518746596	1.6171622027783104	-1.2485571759075156	-0.6870241660618726	0.24322221286533266	-0.9571125138189931	0.5971385735249035	0.9374432885466313	1.6162230113681113	-0.8799723258115394	0.6821556765902392	-1.3796638002967734	-0.020706626771282332	-0.7056848197921515	1.5042974463140437	-1.2039624449072572	2.7005429000072705	-0.13665919388855477	1.2265621031471656	0.12861708311082762
1.0	0.09387185098311893	1.0951976367189578	-0.7572767674483608	-1.3358375009562782	-0.6310465052947374	-1.2157165889354613	0.6924112675086899	-1.5401628393411915	-1.0412908140293051	-2.153436241441932	1.0633809315672762	0.6355324725574706	0.052364244891190175	-1.0988691249517757	-1.7378181226235794	-0.4041549979426766	-0.128833810810146	-0.9479913364939292	-0.11316222994803472	0.6179164198633209	1.1914359142734627	0.9775239392641659	-0.49544412355933204	0.7453092818603382	0.7700533354062631	-0.10060510977755727	0.3957911704162292
1.0	-1.3167308924824028	-0.970515662653537	0.9638862193449089	-0.2720400947873769	-2.260168400529747	0.5704145142729573	0.7026339069573835	0.16970765312630454	0.5191637755589248	0.6488349728582066	-0.7740791459442578	-0.8639299645478149	2.0830146335254316	1.4105857148973249	-0.5389017542234281	0.25480247341752166	-0.9004970693837832	-0.6822006568557051	-0.49926530342030184	-0.14687136568100237	0.6586885547677758	1.7212203260714223	-0.5242782185310251	1.9886607131048868	0.11911422801411162	0.40611830519822556	-1.7206573824339209
1.0	-1.2780746541528674	0.5409735428291678	1.0318461856161496	0.09995620140506174	-0.4305569362604173	0.42701567827564174	-0.40547885985987514	0.10978108314503268	1.9375676337397512	-0.09347811209546832	0.40155288792258853	-1.7968525294123932	-0.5921815314095383	1.629406070436655	-0.07838352438010741	0.1673094842046441	-0.20375865135509452	1.1561700678292923	0.5136652584618382	-2.0381355879013374	0.26117965618609174	1.1053869963822085	-0.44243249206970436	0.07199809672662381	0.8019317802294019	0.5034041659554035	1.409306802549571
1.0	1.9238047824693085	0.10423738740835808	-0.5687565291841317	-0.3932662367273902	-0.3056478406415078	-0.5847332166751777	0.2648776723892261	-0.29617758191171456	1.2424945081726726	0.39226084616501566	-0.32459478341190784	-0.07450015981972292	-0.19892098372404016	1.7173393168319673	0.3284598874477398	1.515503604474718	2.065866500440137	-0.048330647959213865	2.207183770022409	0.14303296206480381	1.0325419901289032	0.7975383293155202	-0.7228526927071908	0.3818004951689224	-1.1878144474915882	-0.8213580916569359	2.689518660239111
1.0	-0.29917335882021384	1.1999277704939464	-0.5833327456707568	-1.3303432775492687	0.5892383616898567	-0.46873371797844965	0.8269344567001178	1.8389200829071821	-1.1769815313240335	-0.28323038764379155	-0.5907345618330853	0.08887425308532843	0.7396348252023941	0.28780142638349454	-0.08207904630561792	0.2702073314859664	0.2918621181524805	0.6054507295843774	-0.422530629343767	-0.5017499323958109	-0.5588517363436024	-0.9073286134426749	-0.537180019584725	0.6893865956721854	-1.4125270050678465	-1.7267093773079851	1.385934306383118
1.0	0.09424869629160922	-0.7570510063683077	0.9709272881167623	0.7084535223256713	-0.7867632924370149	-0.8142266126908181	-0.5249923226657005	-0.690906991836456	0.42364763891504953	-1.2395747376266284	-0.2180081977166004	-0.15722129658287537	-1.105006539563283	0.4793928522357536	-0.4798238779207084	-0.05289263140742246	0.19410194296849725	0.7500593631816055	-0.12371043585213536	0.3507131617837208	-1.210921951478646	0.4203650883832353	0.6461179795560629	0.5442995107863497	-1.1103575774096368	-0.8809599604555026	-1.2560741580710935
1.0	1.0868423498938145	-0.55425939314704	-0.13821657986674243	-0.4444440411626738	1.7760227900318903	0.08327814418706954	1.443724257717609	-1.3941564214434845	0.3606758945807294	-1.143489102034845	-1.3893694435078976	-0.2701291246547523	1.7547089973139016	-1.135566814868188	-0.7451679865757092	2.2629330118969206	0.8808035202666006	-1.2891963996810212	1.4849809475379288	-0.6327254181915118	-0.15926255598069586	0.756752930908496	1.1306648084366717	1.0267758460468854	0.00481523028708454	0.9030902242959712	0.30948477983797396
1.0	1.4396685063137342	0.6087933505079839	2.303347992528081	1.424385069475604	0.2509212880909573	0.8110138492589466	-0.43154862444152847	0.024730775562393278	0.10348856036718602	1.2271055171103604	0.01185201294999454	-1.4595244864398105	-2.725218498054556	-1.2304513487626145	-1.202866559759109	-0.8930412432070287	-1.739510273838213	2.719656329965267	0.97347530312095	-0.30150972953639316	-1.6936500765243423	-0.8299873757563677	-1.1146192712711394	0.9805830651245091	1.0402673302567678	-0.5926627975973684	0.48409734535994353
1.0	-0.7049441869683746	1.031979881402067	3.0385708206896056	-0.8625480632103407	-0.2941973467239414	0.476548753569715	0.1451681272495676	0.9649126372309363	0.8053129474504853	-0.13230345729977666	-0.819684449251302	0.6987328837956063	-0.03788117696521148	-1.896113766945827	-0.8378596817491628	-1.0395569600674197	-1.9689961294170402	-1.2058484962769669	0.8137032794273361	1.5111356240018154	0.7718785615927285	2.0735657185707717	0.4918142055295588	0.22508566554159148	-3.3440686396937584	0.3764027543480371	-0.33789965213222717
1.0	-0.7683251547063703	0.39660600555041453	0.9387063029049542	-0.29737503288126416	-0.46848852103645083	1.9160125001081327	-0.3899811108158431	-1.9624623624828659	1.2032847981070964	-0.7629618275037554	1.7923427411270054	3.063796559294243	1.7239439927115157	-1.529307063212203	-0.11238641003935972	0.11955793176248788	0.7325573784093315	-0.7432935053411864	1.7570808181692645	-0.49106862605020424	0.6015113289273686	-0.563765743954239	-0.8988919159325152	0.6284059538491604	0.11552466802670514	0.33803652746177704	-0.5197501772068396
1.0	-2.603891096721461	0.10275915792795244	-0.31494024025801715	1.142318302415033	-1.107790257797869	-0.7661014519250094	-0.3678161373083899	-0.14067232110515882	0.02827348866738775	-0.3417187739099633	-0.1544131719360368	0.037934328272233725	-0.827750101137952	-0.4717347825639686	0.2688228525401797	-0.7579689353869906	0.474993252682334	-0.1911194438720789	1.648005001870605	0.3583066989592646	0.7995191182889614	-0.3429379611505845	0.0327497009541409	0.049545402959019456	0.08682244752696607	0.5769956635428634	-2.2095836159030715
1.0	-1.8919695356329966	-0.15949692892320985	1.3360554438900811	1.7011969069795396	-0.5900372214491818	-1.6891563146800144	1.4313228963226308	-1.0596907470342365	-2.022917184161233	1.295541473576879	-1.2578234240277064	-1.048206131500759	-0.08057312782570601	0.7208366318146224	-1.2591534478431472	1.6025686370301644	-0.5651782590102007	0.362235519599508	1.7652637343302202	1.781831920594818	0.729176914293767	-0.38475103253813486	-0.6189892713221447	0.6559866236379311	0.5927576109004663	1.3776653663297584	2.312560668089704
1.0	1.3770925831625014	0.9271188922344876	1.1156717369858025	2.3306990630994493	-0.7574338934960708	-0.943072404731114	-1.8290867513142446	-0.6692629870595428	0.10501747711979896	0.05510086564834554	2.351111808815527	0.8379787033823412	0.19733407365200292	-0.852822300624197	-0.982594439211397	-0.8778658691831481	-0.27937531175774666	-0.21271854537415377	-1.2212269402411797	-0.1303866535425971	-0.821759748996655	-0.9992254592367126	-1.1001950638910147	1.0307495382930771	-0.8870550402292364	-0.24610734481749516	0.4032990719648447
1.0	1.047047801467747	0.47988837042463195	0.9853433011525691	-0.752156486961033	-0.9305465304588519	0.2803904963558017	-1.1990506120299687	0.2885044959414383	-0.25280411380961565	0.21806776862208202	0.37393868999955615	-1.5505504740341625	1.7450705687828472	0.10352619746641482	0.5405013249676915	0.523749657247589	-1.3402485112327638	-0.3118694380650676	-0.6137416768167244	0.8498621949448615	-1.5518641452447008	0.8724337953611444	0.2363437735057549	-0.5576882869359833	0.0580039261070433	0.5540201306925078	-1.1108451141308069
1.0	-0.2948467914910504	0.2889103578967267	0.16421635174303179	1.0854890359298395	0.6655067131120356	-1.0734646448813223	-1.6298960384198697	-0.8971909398538056	-1.3589682787613595	-1.9240933998607326	-0.23065450146051183	-0.8824039937129532	-1.4408240686406044	-0.7944245382630629	0.903593870096699	0.7923165000221482	0.13722944136795914	0.6536144252891422	-0.6188053322219342	0.2170264870192324	-1.2544329792683562	0.04395042537833648	-0.5978287082433923	-0.47165766686880056	0.31654528223972306	0.36556431409477247	-0.07837832535633377
1.0	1.4297246667633365	-2.0800122912436247	0.8549509457460717	-0.3342386504821815	1.243080575990083	-0.6073358898960588	-0.47592641784018386	-0.630948500031322	2.1583711376660677	-0.1993779656745375	0.4784874893102474	-1.474616211464585	-1.736174625699809	0.0060418769397474975	1.6517528395300265	0.7095987527289317	0.26910342358735556	-0.14246831851703712	-0.24432068947884597	-0.6838267835495968	0.1317540942665974	0.2810000238949427	1.0081995767903604	-0.9273981177751904	-0.05893927918740256	0.0695236450600452	-1.0072719311287168
1.0	-0.6164612382719101	0.013232726721010437	0.750988781199672	-0.9078686369947496	-1.4349864315346805	0.4847840682129284	2.2011408130840278	-2.3271976991657466	0.8051301716287059	-1.9503476595852176	-1.0999813177709203	0.17703026153229828	1.1692496176723624	-0.5725046888511792	-0.4412437685059958	0.6373813862003325	0.4376193056776616	0.35761890417621817	0.7652185504329816	2.5282413829683463	0.3147283636281298	0.432214486745154	0.028873511375706012	0.7713645452463914	-0.21494970103692282	-0.7850790583111704	-0.40020691982359347
1.0	1.0530937610069941	0.5939568139215016	1.0924775444372865	0.36659234418722675	-0.060506471935849584	-0.1675488997911649	-0.17818889809863991	-0.8501987235428641	-1.4095386658434526	-0.41714921899292146	-0.05983947623573521	1.4171246227621146	-0.8657280807563142	-0.3955552549412004	-0.08786222328792949	0.5656841333414192	1.2528569219643404	-0.5503595301849972	-2.5212794608332865	2.27730464055521	1.0735626204938058	0.48753569202867525	-1.502692081472648	-0.24887335248299203	-1.3079294539835804	0.9773355590573516	-0.48105367106002045
1.0	-0.4272345392422207	-0.12238566535739875	-0.09207550460513732	-1.6493200569218203	0.8985364677088497	1.0536397338409242	-0.7495044841660418	-0.5032333683434521	-1.110999165501749	0.29248147103811784	1.000781073474425	0.7387423809154392	0.03519454992139713	-0.322792705525046	-0.9481207477511746	1.628385042643879	0.46320379612966317	-0.5602932294148364	0.7679223906998042	2.6814164773656173	-1.0681205354665209	1.7016362957425692	-0.9843873593688229	0.8640205492756984	-0.8903778703293076	-0.8539218271366298	-1.2726926988751868
1.0	1.106357429866973	0.1675925548111658	-0.5844917559296752	0.1689259321831177	0.35513841834785936	-0.5933311610459762	1.0474214184473098	-1.239532168046475	0.9606911433241266	0.6077117446996393	-0.3194197205311819	-1.1064701990057317	-0.7406008957961103	1.0783406640596502	0.15344239473743818	1.127630508503316	-0.8510784511100267	-1.3625335000193597	0.5389450336316962	1.2895426040909839	1.1728204842097278	-0.10162350699665462	0.7108927161961499	-0.2649997520853944	-0.8414445799759692	0.6679874154477288	0.3291070531870157
1.0	0.07681052467290192	-0.6094620220408602	-0.5255600668934006	0.2757142774734804	0.03223411386378314	-0.4210201264913025	0.013504009428981051	0.5179856606809868	-1.1161076680763842	-1.5387698592229162	-0.44801265090437475	0.9538795924973424	-1.2295123474115062	-0.14461558391360402	-1.8501392422196652	-0.51075961422237	-0.7052896146588513	1.914062647822688	-2.391664764666715	-1.4098514151727266	0.41183861403498334	0.32519146591959835	-0.7847887399480582	-3.182435322308409	0.851486110466841	0.2097938230602471	0.4456333343355268
1.0	-0.16509811510209535	-2.1903968853567397	-1.1351998434704254	-0.2219120083595537	-0.27052789405030264	-0.4659144820243549	-0.3548760289464932	-0.2835392526001969	0.24751170228918892	-1.3834536161266677	0.9136157270740938	-1.8739913016172736	1.1179618752950407	-1.2916046841400461	0.937372164239927	-0.8039876985830114	0.12956148333396614	0.44616480559934113	-1.8030030260786944	-1.2230437953709254	-0.39235676925173896	0.0006560556753188701	2.408294304435206	-0.3335335859394802	0.2225752613002655	-2.235268480110237	1.7441257410992368
1.0	-0.5838921664168679	0.05686335039935407	-0.1691918836798717	0.33328428310212876	-0.12698799803491304	0.5167015391317368	0.9035686858316501	-2.7772844829720538	-1.3489085223818624	2.042340838078417	0.4684584975551944	-1.392739098269084	-0.6842302687257537	-0.9865197114514787	-0.5930699334025791	-0.6372247436312326	0.6489454780881201	-0.12124228999443079	0.7244138736023342	1.1027954070355368	-1.0426490628723886	0.7652550334195631	1.3756852995792765	-0.669702962017907	-0.061379944867978896	-0.45420281972473053	-0.0368364307068067
1.0	0.7698156863413083	0.3917603229088135	0.3221922499544629	0.908786941563078	0.7827942764461158	0.777506965453993	1.6339984715104912	0.18713932840632527	-1.4523179617701423	0.30474260661446056	-2.053030738487747	1.2128267663256451	-1.288608939428861	-0.7534246496518647	-1.3698126731010403	-0.3309600671699971	-0.5262677677320631	0.65952881803023	-0.17989857987903718	0.7182657222098211	-1.061094595414083	0.7033668546394736	-0.06494214283195743	-0.20813953648674832	0.5714274129948747	-0.2473177075428856	1.0186499931162323
1.0	-1.5245726484104192	1.763935421608786	1.133812527383656	-1.5704195078120635	-1.0670310830504857	-1.2545140107019646	0.8692198018184301	0.5618797564295731	-0.6746045272192119	-0.7697776406422896	-2.7593436824687987	-0.40327644792557726	-0.881196360566547	-0.6245018238176995	1.658412370236879	0.610707496281819	-0.5196353134151915	-0.8366095137794528	-0.09027699548833605	1.7064960071130781	1.0067877944544827	0.07296464992282956	-0.051068487537163906	-0.7126253180649001	1.0287121707752185	0.2650159072524934	-1.415452901001302
1.0	-1.6687972936767053	1.170677173560509	0.005819232859984799	0.12572014270446522	-0.3056006695145987	-0.19182518971801363	-0.335770062881082	-0.7536519550088601	0.7201528932315175	-0.44905335056529383	-1.145786178930312	2.1748946259982525	0.24734688982789624	0.1816249952106943	-1.08811213202373	-1.2562215156431769	0.39392990897403957	-0.39075954715396566	-0.2579763652274373	0.6242921954951585	2.6728900576400885	1.0924730077484859	0.168988566254244	0.3768126172494087	-0.6798663161691553	0.2977082556242846	1.4855893369071298
1.0	1.0848546624609718	-0.94268541395818	0.39961400797096536	0.8547599480423758	0.21563287868502165	-0.09547998417106593	0.522235457949629	0.9289842589645493	-0.9642903867722648	-0.2517592202231015	1.6875943193934184	-0.35147055327382726	0.47014249570141836	0.2559125387496406	-0.5839876732451061	-0.5856789394951636	-0.779322834870624	1.1966573351579206	0.31566541627323214	-2.124952948639005	-1.7404204034418398	1.019357926189666	-0.3835391326742324	0.5049741610240259	-1.0983251111951475	-0.3176402748533511	0.7595464112880089
1.0	0.6809909287976482	-0.13056407849345444	-1.02204978945101	-0.7740312480587548	0.05382674349915135	-1.2054093895648406	-0.5166968482513653	-0.9751483196525171	0.5208397784443523	0.969193034137246	-0.1751870125763629	0.2373895833347621	-0.06967161262833808	2.4768043082933993	-0.11460704201229494	1.2725140862802482	-0.38240858352425694	0.2955689293955305	-0.30761173895490657	-0.33493411026188463	-1.7674363495724863	-0.959112637298839	0.7050573868708392	-1.6221912896965134	0.5360264666211305	-1.0088561879969378	1.8636600982758407
1.0	-1.240221384128311	0.5796039090985693	-0.025578394444268893	-0.47193294124120216	0.12251426672437432	-1.7111354872591642	0.06644824714408341	0.21118743799371778	-1.6310472480070046	-0.5051968155983975	0.45582869661307596	-0.6118864690274737	-2.127199473699437	-0.2379893217534318	-1.5324942819329501	-1.5028514779623323	0.28552122316355283	-0.02146569516405728	-1.9691213588033873	0.15993483396108638	1.0561038958539877	2.018117659958764	0.2710626583315153	0.6577433642952076	-0.9607627274000498	0.2564281382229725	0.6594420383932391
1.0	-0.22658728680363258	1.5239068431997904	-1.2819318577913041	0.37755539904704805	0.7806016429625017	0.873354674231901	1.141765581388969	2.065638520990871	-1.3794033881301166	0.17601092962128373	1.6831505508867244	-0.1989661461578892	-0.4240085358401677	-0.7198946412458457	1.3580141967353476	-0.19414849885806296	0.5621198458636409	1.575560254119826	-0.5140635197782248	-0.9674869585160928	0.3279356038222551	-0.6402331182683101	0.28358710174538626	1.4898185650180729	0.22257256514259716	-0.9593628583671581	1.968967492887558
1.0	1.9726134723434678	-0.5237081958286357	-0.3612037076286077	-0.7018359761683668	-0.6114881509236881	0.8682601585249343	1.5101344404861985	-0.13240215763760343	0.9023588921818686	-1.5353577982186828	1.445761840620178	-0.4722728968090992	0.4402062630093277	0.3487945908936983	0.9486371453901534	0.735115164474083	-0.10404705136994834	-0.5449651195458518	-0.31860109131771386	0.34727600733851394	-1.6965091427481611	0.9969491815414305	0.6695615157298077	0.5406776358387471	-0.8181603830998153	-0.11340836987915676	-0.6358566217160707
1.0	0.4946150015722833	-1.1692832516841016	-1.3960159151072034	-0.7644312927182563	-0.6247991587990744	0.28986847573112706	-0.2766408213089115	-0.5577702284572307	0.22006765219794958	0.7305311827897167	0.7478927948878771	-1.2916472930611744	-0.5283272145975821	1.405642489241872	-0.4681843473925152	-0.15547985708616543	-1.0914643946935798	0.7574849130570512	-0.5120660113945191	0.8932662867434789	0.28957086061464327	-0.5564337572645378	-0.005808486790246906	0.047930015579689546	0.19933053198304124	-0.10930153888617153	-0.5078937994958562
1.0	0.7195122941342399	-0.7938572784735749	-1.3565954973242713	-0.6442379991485692	-1.0075149548970286	1.5891501605940876	1.5826771975887097	0.045223872418531645	-1.7582103472540271	-0.07194013389982291	1.2347040339223772	0.25396474257793744	1.2815001566439908	2.7176413398979227	-2.0458222289088615	0.9611556535718273	-1.3878924481509125	-0.903753763653834	1.4245661740541575	0.8579088075308311	-0.013504721433220884	0.6134531168620809	0.8360527153042997	-0.5426613731562457	0.6047629396537666	-0.940817592894629	1.1117782984655264
1.0	0.6485178364070388	-1.3149154916551054	-0.2647180380712599	-0.8335774326697173	1.8517963640845112	-0.7312818041006898	2.3776117418149334	-0.7881808884418817	-0.3843042981389433	-0.6823697655101113	-0.9161032866084597	0.8188949220700471	0.5748654629814676	-0.8586043603751922	-0.22397660527897062	0.765410698707931	1.361991103634444	-0.04419350330547322	-0.7911340841354458	1.5419890241748282	-1.4131387285234038	-0.15946959323980733	0.6743010928657192	0.17749386381850635	0.21558645791622483	-0.4464382213752946	-0.5449644119108061
1.0	1.2937899124624288	1.1065739790466051	-1.1791182172311447	0.17489521168201655	-0.6518376601550815	0.8538645340134848	-0.9324437579699263	0.22769859742901402	0.09066156927794002	-0.046174612512516554	-0.41806148517968955	-0.3335488451607038	-0.7262041706342804	1.5064187051221591	0.9378755081683111	-2.411505947654188	-1.0595107655518425	0.7000005775627234	-0.5056783088293739	0.48591389146565295	-1.4431084719479008	1.3529677967681621	0.5837338509540598	0.5609986970954672	2.8693486524709155	-1.1639134843011811	1.6306790255766601
1.0	0.36325982825348874	-0.485385708078724	-0.8195120848077032	1.4129488086336495	-1.1080628490635351	1.0639167238948413	-1.3447621177770865	3.5146637521291404	-0.6786006821039523	0.18264878885020897	0.8658908158856489	0.7868853911567463	-0.17912835412676398	-1.4092136321595659	-0.6576705319456799	0.8428976778735915	-0.7939271835902107	0.7694116408297941	1.6399534483395404	0.3949922128421551	1.5902304373728309	-0.003074880879050023	-0.5508646292592817	-1.16655409023621	1.8267624080577747	-1.162557473761399	-0.7168978715548389
1.0	-1.6989780817117777	-0.9442380532171637	-0.6765936327537634	-1.9015509262277537	-0.42888001666412684	1.8807479243704104	1.068182701839599	0.5460498714702195	1.25150935889266	0.3179825774642108	-1.5961028414560232	-0.14598397215957662	-0.0023543223809412003	0.5171999332563565	0.7289665227623556	-0.5704082628732516	-0.2033217320725931	-0.5582589663153184	0.8696269623067759	0.8864769887557897	-1.7126649072406928	0.2824882484974726	-2.2393396679498707	-0.586701432745756	-0.14407694821270225	-0.14327175936816866	-1.4413453310625355
1.0	1.2482906755018817	-0.5731297403750337	4.33183620958185	0.035597675868711466	0.4436336157233817	-0.1900444034524059	-0.8074482663796153	0.7159709572262962	-0.10349711832655038	-0.006066529493131681	-1.320288287431192	0.46941477764465706	-0.11648995579422816	0.5301274765152065	-0.5051612495856431	1.089061023564239	-0.4595868235165454	1.385956275698741	-0.19905288128067566	-1.1550637462346944	0.22523073382151335	-1.4102940119544192	-1.5863099782795949	1.219271953166539	0.8961899754431095	-1.867154963548358	-0.8446525232815943
1.0	0.27739774528385297	-0.5645043995044238	-0.37053525094450235	-1.186442878661003	0.6402728212818384	0.4886758957830302	-0.23135420706400114	-2.073098014643939	-0.2274028696332785	0.47971894778142954	0.5097131514667189	-1.390242882039804	0.7019304101108391	0.11386563934777162	1.0739004048374683	0.6707791088212072	0.03821189247665466	1.102663765416932	-0.766283958650297	0.9162955735059319	1.4137282264196995	1.0798514871751033	1.0192166699335228	0.6630637574881086	1.0864835350404034	0.039444133391321155	-0.3506369055054793
1.0	1.4517437776275222	-0.6750248421594336	1.2777796326946145	-0.5591622231855954	-1.5123838943836432	0.4438510622816566	1.5884474322664206	-0.7159069768580344	0.04651238047838433	0.39833470307952135	-0.661451787272816	0.3660047115212451	0.23088956645539124	0.47415044625770014	-0.615564975577029	-2.0958729411925203	0.44413934020392365	1.7087751610186632	-0.6523622598076486	-0.6386311551162822	0.20969854983007158	0.37240834646917237	1.8120561671071758	0.28089371881265046	-0.27924999715680043	0.47012587501278985	-0.1274930152242287
1.0	0.8919389417940663	0.25612763947141737	-0.5582589519232904	-1.1247638029375302	-0.5872161814620654	0.07152309098015491	0.3982203309592439	1.3928605489100727	-0.5367621957977824	0.12427960963105962	-0.16084637777192184	-0.2745107193560189	0.13428586811950455	0.7136954471991585	0.8397297763866914	0.4095293582528443	0.07339218314416857	0.1409877468350805	0.8019995562956433	-0.4685217925465913	-0.7125584099738281	-1.0222482721307806	0.7243182525873777	1.1444067794332318	-1.1211229877285906	0.8327876343759584	-0.3310094903654109
1.0	-2.3009554763132467	0.4427614597403749	-1.911272993096372	0.9404984484584897	0.15570685013367358	-0.4954565023775591	-0.41489568975398783	-0.7814281720630869	0.04053554144974864	0.4535900819615304	-0.11803901928545102	0.3868224852069518	1.7034480490637405	-0.5621158528151647	0.4083454553844605	1.5269125057694064	-0.5410289584422173	-0.21586426904773587	0.438960338578896	-0.547380857454986	-1.119138388520103	1.1837050354591272	-0.07939604062232561	-0.9744686416360119	-0.48051304981980614	0.46818506078903516	-0.2287857526974771
1.0	-0.0568037500524909	1.2860131110423825	0.6558296144183002	-0.28925472148274745	0.33724588320969157	-0.02333623707312353	1.2178097079862997	0.4728403434451965	-0.08119889020293755	0.34500882163123103	1.3775809263932743	-2.020298648848332	-0.6227540699698828	-2.9016774262541403	0.4795620101697903	2.5135739198909026	0.6575545200811186	0.1923708630379979	0.48440330404477633	1.5365988787434226	-0.38860466901593205	-0.5451154970964202	-0.9345098850319955	0.2181086917331558	0.05465289038013747	-0.6774727731983419	2.1976886435226524
1.0	-0.8068180519550693	0.7863077136314698	0.38428012052076427	1.934088356613224	-1.2480090557556303	-0.3737234980538571	-2.2050220968188374	0.839095519143872	-0.06210683273890041	-1.1435561888660397	-0.9501482345815666	0.31513401555480874	0.28981077151470874	0.6773087503735644	-0.19279439058651304	1.3159254573710595	-1.330130836698558	-0.9158077772646454	-0.10426708552661475	-0.39141736257762916	-0.3108229675347277	0.2456564017887099	0.5228867420477507	1.1172739540130885	0.7964878013317958	0.2095198605262486	-2.373096507228361
1.0	-1.0139626308249143	-1.6269108300689252	-1.9293390877122638	0.2898066994213627	-0.7308647503658748	0.9877760960221297	-0.5805169318344696	0.5356673999781159	-0.28583343929730526	0.3750903285976055	0.318035774827437	-0.7937793333909969	-1.6102061866568866	-0.7871840478013892	-1.3950936576487165	0.320022072048117	0.0074495147908015735	0.577159972277132	-0.2970631209949798	0.4219457434196664	0.19791884202032609	2.518936696756475	-0.20130778645113623	-0.8690627975983907	-0.4583730839693872	0.7043650478789737	-0.4569497178922043
1.0	0.465491979700557	-0.9310016249337623	-0.5231215932804186	0.4343669760775982	0.4404602249758167	-0.628536971789313	0.6281611101072462	-1.5768061637948954	-0.7348363131537319	-0.6812139178822355	0.6904915602032841	0.9370293358689947	0.09180057387913984	-0.000775058313019868	-1.105253291934161	0.9773237593330106	-0.13349063231090622	-1.684160767044718	2.2180115962983638	-1.2905354725570042	0.7226234547398838	-0.3848705434452887	0.713695670850018	0.6270375275152329	-0.6425594775347461	-1.5246558691441283	-0.9107911056422747
1.0	-0.8508973752964142	1.2328260047299338	-0.0689059205308441	0.7682549628885234	0.5688679397812825	0.24385960196523018	1.1011830797413558	0.9550391725093754	1.378511952674532	-0.6263959473494527	-0.8705605687974151	-0.31495904418292436	-2.0397496419517243	-1.8220541716149212	1.6415866378710013	1.0924968507439374	-0.8599275144569871	-0.24376837186965628	-0.21008910297768735	-0.8195518055401374	1.3809341495723357	-1.8299458726288336	-1.6036472461116238	-0.23692613210642763	-1.2072642921560763	-1.3882078693851772	0.370610010899805
1.0	-0.4716615863546032	-0.3560564050749199	-1.9890151301943393	-1.0320889328557405	1.6522225470041987	1.0665269035947065	-1.768253253190756	1.5057906943112676	-0.030487523100900343	0.27237512346450143	1.3831090958084742	0.19176708112334967	-1.230212789418256	-1.7437825561895801	0.5984834357593017	2.0305717109944674	1.0657247516200048	-1.9658768412813554	-1.1772128979974277	1.0018429347725046	0.41118661244273996	-0.44114239181758313	1.714327587802849	-1.0633659221549094	1.3116289719457999	-1.4104361868003592	0.22925908729574965
1.0	0.06968662354943554	0.19429514775941015	-0.3267643265191654	0.32188610343883933	-1.2522546708800417	0.6046164308222909	-0.45713370558073946	-1.0486430622188871	-0.22043378027995186	0.7351048948038402	-0.39843062491020675	1.297255433340634	-2.037762287857147	-0.8664133022195672	-1.7959540079319174	0.045890425312077626	0.18353561077276487	-0.3532783023565734	-1.2419392976936106	-0.9479521402191831	-0.3667375859833591	0.08420351107639597	-0.36248782122214623	0.049638060838403546	0.3924029883473881	0.6884365940901511	-1.024782294043926
1.0	-0.010121662437380552	0.07017889135292275	-2.5523684609492774	2.2981749746089597	-0.6684483043315069	0.12139306038747243	-2.046436542711118	-0.3545568051246254	-0.7094211902725838	-0.6979773673040589	-1.1236110336865683	-0.1859704430576214	0.2929848188234331	-1.463997367216004	1.186918643626205	1.3615045190114594	-0.501401357086351	0.26481271230892184	0.4782800527072547	-0.35031888401831995	-1.3949602147436082	-0.32724388690019096	-1.1089539229873189	0.11349373477848536	0.7736106842251447	-0.3888663934002203	1.5441915590801003
1.0	0.009492094386152197	2.004730177816431	-0.9121215209447248	-0.8913882065298118	1.7939057396711429	1.4268441887839272	-0.8569364894929201	0.5301744245195893	0.0041686673239109	-1.790218113953062	0.4834340315815615	-0.43055783689781785	0.7488217932222729	-1.6225465280953912	0.7626381239512483	0.08101356955956071	1.5304646130656738	1.5290030408279653	0.34612902428937453	0.6971416511930988	-0.6779326022922922	0.5510679625781472	-0.25667187618636395	0.1940871346028434	-1.236895180069785	-0.02276154895211296	-2.469806320420752
1.0	0.686891107573596	-0.7628845963842895	-0.28068012106509377	-0.05768717035131571	1.3359228901745068	-1.526182408157236	2.0386592572545545	0.40643932643188035	-0.8109868791525742	0.9114952591868156	-0.21430642327690813	-1.1987451793578707	-0.3256599359929656	0.6401326757177735	0.21975672656747758	0.013860320678659943	0.46358841806155077	0.3769784786812094	1.1212456730349674	0.03578435732028054	-0.6727155413120706	-2.7238081869040665	-1.039519233470553	0.7314837780150245	1.1844746107167412	1.8845995899556225	0.469170343507445
1.0	1.1728125430682044	-1.5148349236625087	-1.7548408475763309	-0.40827386860085413	0.5466879310364284	-0.08144650159440817	3.097980243399826	0.467620543916378	-0.5504034190956102	-0.29677180186476415	0.3317901957518993	1.7244684150620142	-0.843916888846139	-0.37188352278059494	-1.3558320748235486	1.0331368787733297	0.6684097747363626	1.508186723903401	0.04273356815960226	0.8541599462956107	0.4307719750982108	1.317784421972408	0.20270511476689898	-0.018802052482325145	0.28320567155419996	-0.5766884561046947	-0.2887276609800043
1.0	0.8985371930975191	0.06966257477722504	-0.23419321054228107	0.43808816271772927	0.6769723970914744	0.3781349664745616	0.48965618130730815	0.10355627761819457	-0.5022730031838445	0.6930556129226343	-0.9240444091089715	1.371782756784949	1.077828863517929	0.7254159603225544	-0.04819311037671396	-1.069770144411113	-0.09689896823416697	-2.252122945267385	0.20764386885388464	2.016884751106653	-0.5367584597803488	-0.3083165425763495	-0.5368046449232712	-0.8525523389343725	1.4666652698957618	-1.0779493605873685	-2.8721205553279976
1.0	1.678500004895864	1.414048946646668	0.4719596571266548	0.7347302274744868	-1.2261132862962243	-0.07155297515991109	2.017560160558153	-0.5227451160706237	-0.9256500686691134	1.6482061058412913	1.8148984256098495	0.5929593745462212	-0.08032990665335898	-1.5560342487696028	1.119243656730994	0.17073744160016502	0.5494167229867383	-0.10863397681599588	-2.150188852007566	-0.08935297166970822	0.0656297975473727	0.4240117880377136	0.33325129174474394	-0.43938437732678476	-0.185518735560531	-2.6117765457949003	0.19543497253499006
1.0	-0.5260613631683358	-0.3802900897015259	0.36986369294829646	0.8568413184992162	0.18970220072582208	0.5741019524233933	0.11346438256354069	0.017151665194090462	-0.7949276522582664	-0.05704213702883924	0.2698926859732496	-0.5787288025862488	1.746824932303961	-0.11302069031570113	-0.11424474260059712	0.8659047308308138	-0.08043460462238902	0.45939778385127045	0.21146014703899899	-0.32740582356445236	-1.0593403867393032	0.6592711890151515	0.44206424132594385	0.24806095799077524	-0.1711984766288233	-0.5856787769780836	1.2039493763976363
1.0	-0.782955457551337	-0.15815338609154653	-0.4980642614449807	-1.511232136943426	1.1341898620382405	0.6615489377268169	0.6379585198234993	-1.5361804847438272	-1.0798827916608265	-0.14247428195474215	1.1455425156966925	-0.33961873163437833	-1.9819515383776938	-1.4804540120918623	0.3667514756008544	0.7556458032869955	-0.4837232871500251	-1.364462855135927	-0.7368755511971743	-0.039458285409172726	-1.6946447795608561	0.1489145666790343	-1.2571275699892195	-0.8108068269592358	0.6979780869568469	0.7825974026844102	-0.6270269469800233
1.0	0.06240597477480321	0.10217342124561472	-0.1664530976449595	-1.173320371211	1.1845720689886532	-0.9528688560350755	0.19609037105077426	0.3996709221708506	-1.689837523865489	2.785409506080897	1.6941421408706596	-0.16292088730054846	-0.6837402645225698	0.16777471683574374	0.6258232157564426	-0.7526100190152737	-1.9051229334086799	-1.2743841876143125	-0.22897922898889683	0.2003349794574677	-0.17033785484373626	-0.3004246521057565	-0.17930026911142166	-1.5314095757700652	-2.2762780603595423	0.24112486872546865	-0.821078097919127
1.0	-0.33609909416038963	-0.5773887336197141	-0.12600414497087953	1.2079114000224775	0.32552861925565846	0.2707457017842011	0.06399020796374197	-0.062820726320471	-1.4353281150171013	-0.5871454947265645	0.2369539312915894	1.1252006592414026	0.9178904925467942	-0.6429830842242003	-0.22365308640976678	-1.1403773777217494	1.4038184638903277	-0.1842020423063257	1.197064898568916	1.115299959234223	-0.19554168696027335	0.011885215754722216	-1.8462191419801075	-0.09586752262540214	0.3306275834225315	0.051323097094382764	-1.7491122011820153
1.0	-0.9941203343867226	-0.4097419496642794	-0.5135209334705773	-0.40772554503264263	0.4801058580432791	-0.6669174507822067	-0.03658845413709823	0.01744780179867496	0.949177942326987	1.241677435758111	-0.6768774954966035	-0.09817859107573486	0.4377334940492453	0.06723741957945618	0.01973929501327226	-0.7092469847412465	0.9193370774550604	0.5085620096432163	1.196729454143438	-0.2699649109853599	0.7744956738872102	-1.2900235439563543	-1.859825833609133	1.2059183498231512	-0.8426153146672716	0.764595684797989	-1.160487355897875
1.0	0.4527205330142109	0.6552384812570615	0.006869315690705898	-0.5239524902011742	0.6201280619935717	-0.3620220737912585	-1.069523594586959	1.0792056241049472	1.0126356514395125	0.17646290545337312	1.9945104702937886	-0.3730110458939497	-0.7679944644671007	-0.6427106137751175	-0.6430204056112189	0.7510862997558428	1.0420574980446584	-1.5364434904326252	-1.1009756013738143	-0.1128617102795598	0.22593698075079072	-0.7934475907606612	0.53696279527815	1.2919086848047716	2.310816057865185	-0.009898774632048137	0.1358218383952091
1.0	-0.5126608089230612	-1.1976486994620372	0.4684501174831045	0.6647083092118181	-1.088875507811442	2.020327725604709	-2.2820013758904816	-1.3985128007304553	-1.0400524799033624	-1.8807330048764277	-0.06479291716125354	-0.8509159298479607	0.5652053035095779	0.740120348063726	-1.6869027474193496	1.2627523267731617	-0.9722535337898914	-0.19467510191633985	-0.7977146471877162	-0.14579492097321722	-0.4373298886859359	1.3535395424811092	0.10883877836776959	0.06905353736157104	-0.8969134542422587	-1.1571005575325102	-0.4062713415840436
1.0	1.1599151687194145	-1.4979769651880124	-1.7915433518581196	0.9306784245677923	-0.9968928786241619	-0.5544366011698146	0.7426591574408592	-0.863799932164582	2.0489696622494167	1.3044185941812723	1.7506093697864862	-0.27491129708087325	0.42766275342520554	0.5789366328507899	-1.1286024638243577	1.0294620665953838	1.3221031953414304	-0.3055302863666578	1.5168702648702832	-0.8003495248010232	-0.2474613244088128	1.2474567371211776	-0.0834280377903048	0.8621329431808423	-2.0328838194740473	-0.2626532681253332	-0.4379340146835095
1.0	-0.8224798326705896	0.5828043115724615	-1.1931065479079759	-0.3654299617072816	1.1456236654972645	1.4241328561282875	-0.7793065311883591	0.488446151016697	-0.4881500454858723	1.2767397640789493	0.46725644033877195	0.4789689347708512	-1.0289395564705208	0.12852597591574985	-1.4337141080411362	0.45811068950656875	1.2443854633877924	0.7451603595577267	0.34017787941171895	-0.18605829116589154	-0.839791804371291	-0.04782411447734963	2.2598540793754025	-0.5686682837688933	-0.042565181672650304	-1.5440965453918956	-0.9005448841913211
1.0	0.2785410873167239	-0.27383680723302883	-0.9718380590381088	-0.13391359565779062	0.1287368107030867	-0.7253317439773724	0.9958748544069963	-0.5330396040222249	1.9985277834716955	-0.02620220346797163	-0.8528644935258308	-1.3581342617591285	0.14376695292248282	0.3367058428720865	0.06770205471344812	-0.1805149088865085	0.9255201637786847	-0.030500569075571023	-0.060547928497648666	-0.31167418153548804	-0.5291274738482364	2.7059956941506025	0.5863864514714281	2.1328926371381303	-0.7452549518897624	-1.1931114821541435	-0.5274484793909691
1.0	0.5823795062311309	-0.807021989114887	1.7652147251743509	0.686913387083165	-1.8684543403731406	1.7883450220801531	-1.9312153735133697	-0.7242188542003191	0.880205693975707	-0.07898642834466531	-0.3878215067502471	-1.2882986964145133	-0.4638266180878899	-0.4845061108831039	1.6736509931601167	1.0821228928450317	0.9041134557466506	0.23539553023713342	-0.37578026280591387	-0.13479423194602072	0.9507727461826946	-0.4792566436637624	-0.9304068589872843	0.0911959698021578	0.06255957736959951	-0.44188790468138334	-1.0597386371111372
1.0	-1.8214574272171262	-1.488807880926793	-0.039475139706757145	-0.523057708458725	1.2807502322827307	-0.24602596740695062	1.5586256095155704	0.6082512762432286	-0.4125855326742658	0.5912668230772736	-1.5787214146326611	1.6455080797880743	0.8525873235206807	-0.48084644546354954	0.6951183008423003	1.0817986870731444	0.7170621210612357	0.6288648456949143	-0.7957346872230735	0.28082676289634717	1.05478948087637	1.521872398967528	-0.8133841930604825	2.209714217706685	2.2862181586708252	0.10682194169968588	-0.25577666861343185
1.0	1.594762124158049	0.6266382810615578	0.17570446560854305	0.768841117786009	0.024694223634479116	-0.37344217229427923	-0.3362539538620683	1.1458425870130782	-0.6099518514439058	0.4761066657879975	-0.3496371181766524	-0.06558480996843062	0.9135933715309216	0.7430219218963919	-0.8565792142893768	0.40242309454886255	0.25419738878651554	1.319725885688469	1.730345129598211	0.7181698353704581	-1.072139816016391	0.20106955338328766	-0.9226225273449233	-1.013424412865429	2.337611652624964	0.033130054865435105	-0.588351260789862
1.0	-0.8513277864470263	-0.2598538408128517	-0.503903861574045	1.912992870004478	-0.9796249062506597	-0.0884822899806422	-1.8070777671652236	0.9591053309428859	-0.03915156159858728	0.4344926811243207	1.298096608621967	-0.18571701050117576	-0.404467367758019	-0.6589808613362986	-0.7506676160248841	-0.16102326781959903	0.3867459595213484	-1.6334382927884006	-0.803798786612793	-0.10627259707761998	0.06155282429223314	-0.8100383310449618	-0.2730074626685231	0.30213712528034836	-0.5546080079517481	-1.0439997317818328	0.27601633733416875
1.0	1.216321529174312	-0.8424712729991438	-0.8716514175628791	-0.37259985835979265	1.8876766725187957	-0.8099287845443084	0.7325842812732206	-0.8152469189080535	1.4797490850865505	0.8826249857101455	-0.19859010731955654	-0.20875520444791454	1.3835046661274382	0.30809169693194716	-0.11717600460862207	0.12118954113064963	-1.8281037797570032	0.690199612116071	-2.911017833287545	0.29889402099185625	-1.3118205561872336	-0.6584129674674234	-1.0263282323605902	-0.18517170574162586	0.9885295010488019	0.24967158704317347	-0.8369010310407292
1.0	1.9792021298992906	0.3292059537046779	0.5902184312359321	0.23457439783568526	-0.8380355492005604	0.39059255921259817	-1.3627430431833962	-0.5316998623258912	1.1438336184980378	-0.8036069314878189	0.49603882537510957	1.3778534737355472	1.7890653916667687	1.0322072509553746	-0.5005530020587371	1.3658387251037039	-1.2365389489197485	-2.41728353835451	1.2281085969124101	-2.1517919832878643	-0.1191540592339983	-1.1425224657029485	1.7367437060669495	1.470260027577714	1.4613393306859794	-0.6389770692895913	0.22202596088279672
1.0	0.43544794919756297	0.4818594679186901	0.29719375942645265	1.3270647136891107	-0.22671768642247603	-0.11110834405136055	-1.8119057129449745	0.3250313382253628	2.546384824679009	0.20657490551868163	-0.626131933317325	-0.24234927980581578	0.3428015486316486	0.23557630739664076	-0.740366899423594	0.6249421171291909	-0.0858746525878199	1.1828931663434967	-0.30912307292050445	-0.647919826379304	-0.30759929255547	1.930290775871809	-0.37509530403484087	1.2771461398645068	0.7948999440547666	0.2522739056005332	1.287024864032522
1.0	-0.8228322747037479	0.6697901128895706	0.8582616497480189	-0.2729770461331789	1.2126587300582403	-0.7687184841125686	-0.8359258768083296	0.7360354474669032	0.7097444170421976	-0.3689685954647836	-1.880844815068994	0.7500687275598701	-0.23670505134117037	1.7834074498930663	-0.47538548172990575	-0.12655852202349135	-0.0987262859866516	1.681481338346208	0.40002698585773816	0.6289801775844377	-0.9928920312746543	1.0448782261623557	1.7129454401187132	-0.4734357150325636	-0.046224177275288304	-1.6295040621066834	0.09140426932846751
1.0	-0.5786077086845539	-0.9728378389575201	1.2113506005121508	0.412775826764464	-2.016569537428025	-0.19733634046749035	-2.0963445851318925	0.20605756735396732	1.8096064551515616	-3.028708337939151	-0.666668445634736	-0.4576649233248924	-0.4662880589370747	0.9932821121601126	0.3156932561752275	0.07947888199349978	-0.02388098540630261	-1.0655186892643134	1.0751166086153363	-0.061763509178972026	-0.30387398760642254	0.08663490328349072	0.3992458775214191	-0.7303069099190236	-1.4291520317497681	0.36557559846649673	0.14905155894305547
1.0	-0.8526055799371075	1.641571763022066	-1.0477439135906246	1.2444757558625177	1.2677494990798772	1.2579737448060975	1.1448240941702752	0.15033752611530007	-0.8667754023995802	1.3380633860301387	0.2685765626226972	-0.12778312794200605	0.5547943762782462	0.6671172540573185	-0.19126664233166538	-2.45459954900502	0.22483580624195357	0.3663737384692056	0.8116858946804428	-0.9649836743325999	0.3379209204409958	-0.28468555210630003	0.37537731323881085	-0.38394429474030334	-1.417436035504333	-0.3045833478099603	2.0958310275669403
1.0	-0.10215067243783632	-1.3035300093686708	-0.49507087963623503	-2.373807611825621	0.1546316358113339	0.10121942434601708	0.8296285574032503	-0.1838865114214587	-0.8618468864786828	0.4005516108346731	0.13904621687370958	-1.0308017476523588	-0.23117788743027307	0.32512080258367787	-1.595630201835809	-0.35870122431626666	0.968015926732408	-1.7461806301768028	-0.5707959432618979	0.09259096636564303	0.43662168895222786	0.8768466183398216	-1.133664599162029	-0.41012677878602616	0.23688785363811812	-0.3830723514709776	0.7964343732751262
1.0	-0.22411238990063606	0.27149151814848727	-1.0002057305149965	-0.6888016919950837	-0.1929515520102378	-0.5184321309606857	-0.5037251998818956	-0.029660991263300813	-0.22235339809209562	-0.22986529382167262	-1.1902206883818822	-0.8042074998483589	0.0716463123338509	0.741466761063519	1.1570944298566226	-0.5573561761864474	-0.8497825681748412	-2.6102763270103266	1.0743140734080008	-0.4342253485187214	0.08111789714190835	0.29880978630058735	-1.8693694594449588	1.1850864645513832	0.6493497909907894	-0.4298260470013594	0.17430836278767983
1.0	1.3969989308763773	-0.5839937805674331	0.8391926533695192	1.3389237977900148	-0.6064997072346189	0.30751337273744633	0.9518822867949861	0.5301436673769961	-0.2526915599841609	-1.3402005569654714	0.030330196472006334	-0.6481443003512697	0.6476737461049513	-0.2753585170888395	1.2083830612827515	1.9129075378696028	-0.30838762884855025	-1.1353885676198914	-0.36459407023685375	-3.0632052073877998	-0.5186701429130284	-0.147765592475364	-0.5125934387424417	0.06766642689603412	-1.9324297310541236	2.1407442582403453	0.647159803466935
1.0	-0.2449270012279636	-0.8718115307042689	1.6333956924908568	-2.125787444414694	-0.339581372114136	-0.9738129777112311	-1.4315051741228744	-0.37102266944229095	-0.6527442481630994	-2.0069219524754685	0.36795696165921377	-0.4675565992456269	1.0282446587730165	-0.9832679507847175	1.1373785184267842	-0.9515888843977636	-0.3873223171571453	-0.7385410428700365	1.5018603365392296	-1.576860520101436	-0.4765622562921321	-1.1569580794572318	1.8176098850484517	-0.752225831413682	-3.1959784218733485	-0.7611493100674128	2.4136714191056705
1.0	-0.574692725757403	-0.193602468263271	2.197341935017276	0.10467262597937727	-1.2921702144806013	2.3004975757422588	1.0735529570849165	1.2055854596623947	-0.0956946593139291	-0.3099605335974641	1.6541244472522054	0.2065718353259369	-2.598465788206164	-1.13288231620325	-1.0055391670675393	1.365029177986281	1.233049622803682	0.990837089821284	0.6976088316716452	0.13401131588190177	-0.17263770455284522	0.6414199322790906	-0.011168178759853781	-1.4342270957264096	-0.40649573233448644	0.3101124821435333	1.5549876993007716
1.0	-1.1036010355464574	0.9633092620966287	-0.9318741821642939	-1.6951752079211087	0.6674585373805394	-0.8857804092633301	2.065146873020921	-2.1597199296192295	-0.9810448144090135	0.2948920709609925	-0.9215786544135726	0.3564943065906768	0.4865038599081966	0.9799812299829226	0.38995164867663673	-1.998874919466322	-0.927841147942767	0.23382230593012412	2.4843872445286017	0.43682353180009614	-0.7452601991540184	0.1978720362154337	0.6899475087122519	1.059632724735763	-0.7299922039011063	0.43447468596720284	0.9103445876356242
1.0	-1.3513077490123964	0.7255429161345315	-0.48613793927036747	0.4703800940756813	-1.4438599231458025	-0.2936310493844506	-2.697680600239407	0.39020605608323705	-0.7853210714562758	-0.19212190382096583	-0.06344785820702696	-0.1897821546045575	-0.5211425962802037	0.1512046816799396	-0.05771068545392764	-0.04669488192617758	0.41462751947789145	0.7444176391105116	-2.0646387318331767	0.5441632333642846	1.9199677185076738	1.0116126507653438	0.2478529249042978	0.1936557047194916	-0.9845493531668896	1.1039691306843264	1.1261984521388388
1.0	-0.6161040344070987	0.8186777479171199	-1.0999753553792275	-1.407667240145198	-0.4414119059758163	-0.1385674545824734	-0.5356487793205158	-1.4144141265807149	-0.20579038353333987	0.39976115468133505	-1.3156765342033199	1.2468298640246993	-1.8027441101827881	-0.583081977914668	-0.41966203735147883	0.6546952215073891	-0.39709798133235025	-0.2430256502122169	0.5545508141858326	-0.8963816754408837	-1.2656993148919957	-1.1231279854203686	1.2165901055455839	1.291105083760691	-1.709613720685983	0.34838683788017294	-0.9058534301594144
1.0	0.03732417184412213	-0.30788102745093243	-1.53503208283483	-0.5313576024089639	1.4529382814930234	-0.7858361023258069	0.43388129057751795	1.04127609691974	-0.07942137840024874	-0.02836100798291743	0.744862754709962	-0.25526364832850135	-1.4387123963857007	-0.3236428186215592	1.386043404978731	-0.16139550528802296	-0.8440495827586639	-0.9544651576123745	-1.5171018809548091	-0.39152276418425763	-0.7802361629259534	-0.7841889264918128	-0.15756629675545794	0.17947333715246402	0.9446829263340366	-1.2112146894095952	-0.8726802229443509
1.0	0.8374540930567543	1.314872175730702	-0.14159667075418594	2.208057293569204	0.03715998884036022	-0.08965955435912148	1.3118007292524816	0.3693791778741595	0.3219055249620075	-0.630998825172082	1.0366727750240317	-0.30692903302378655	0.39337872940929564	-0.8119659271046539	-0.5952197799099633	-0.37027418206963836	0.5596073826668319	-0.9030161012575673	0.49839716106467274	0.6267607010081576	1.1780794990842374	0.10761490453036984	-0.8490704934362461	0.6818696016767115	0.3265921401464094	-0.4681667861635002	0.15228650418287615
1.0	-0.3097662755945874	0.15413539185591746	-1.524038783483552	0.7150216414376911	-0.34907051003875234	1.242729564812222	-0.7483939239920093	1.0841116857937134	0.8061925934366504	0.06817577870723122	-0.11002717857184059	0.3600860002173806	0.32615304135606565	0.10797025080489209	0.6026592458015967	0.33298010827332225	-0.55247559964987	-0.4623452906223018	-0.32723771651295647	-0.14178702074766092	0.04544819077243123	-1.2675208784031418	0.7036354481250119	-0.4400522387500911	0.47356949038617413	0.621489994216781	1.7958990119526217
1.0	0.2173732854074304	1.0823649262817627	1.914814498320984	1.2676533778123438	0.5166558802038228	-1.3587681643687277	0.695749313512939	0.5001662644937226	-0.8378063598829499	-0.3515655658931253	-0.4265981715419603	-0.27409063934770866	0.6925914142722943	-0.03383352378984425	-0.4249152566159224	-0.23611063274057606	-0.5462953451490093	-0.33952208654243476	0.6055083820087828	0.8234171581759018	-0.4292152779414486	0.5198022978262611	0.2754170993883425	-0.025305592496501716	1.0545098087652107	-0.5088429824635382	-0.5836027114070276
1.0	-1.935775666930275	1.2925714042079408	-0.7928689605691349	0.6534596004489938	-0.9598877003479008	0.4534518445200264	-2.2534135349187507	0.1920142391297952	-0.15645580589474783	-0.9626316053023581	0.9451910582336319	-1.8334698831244196	-0.34189231805728193	-0.5448654368787028	0.47677309265806456	-0.7485792034817836	0.5013542773730004	-0.4501947173478745	-0.8771196996833174	0.9234037406489608	-1.0143306092975874	0.6108051595838265	1.1127178141945102	0.5326828408481828	0.03295297814259907	0.01457407886670766	-0.9455859357417351
1.0	1.785467448299029	-0.8780432902476806	0.948948829435632	0.9524383624681924	0.12384727022242993	0.9592760076924353	1.5109342633504361	-1.769904090691386	0.3635945058619971	1.6034407291979975	-0.06636801571919997	0.1204248674602052	-0.3557136485960091	0.17908850395545606	-0.4158718254621238	-0.7899357670893422	1.0868230627680908	2.616876303975896	-1.560825447704482	-0.01812323226904681	0.19597028820530013	0.03293490314882818	0.7863018193956436	1.828024429071845	0.5526299176444026	-0.08111823096740822	0.8457173571489334
1.0	-1.9975071155248232	1.4327756817340407	-0.03971780723474903	1.716161170723466	0.9079219820657299	-1.5101505037622929	1.8013006216015957	-0.08903181375981926	1.385624119117943	0.5946694267825972	-1.5703157280933115	-0.024108107703170612	-0.5317187079951965	0.9027525840408065	-0.981217091400256	1.6157753779978208	1.1890511560661083	2.767122039767877	1.3698729572463424	0.6070415203029251	-0.9032366169237948	-0.12558537008732984	0.7842445273733201	0.1817848946503021	1.1707597321825605	0.6806651343813708	0.1961103993932646
1.0	-0.5980617183557848	1.0396802507876537	0.6418548667326837	-1.9712085671868091	-0.7181725344861479	-0.1947538277312419	-2.2774548944435806	-1.5302043967340753	1.0745277421087667	-0.26258757210138317	0.40055961517812017	1.54664296912932	-0.727571492234053	-0.27907326873866767	-2.4727644762286682	-0.743304930126284	-0.89209535441504	-1.1670490839185064	1.2927731212346383	0.9156500300444684	0.14214347916915746	0.8482658193455576	0.0472007959979114	-2.211242761059835	0.20739587560337203	-0.3545782661383237	-0.6695856818586924
1.0	0.3751548262551319	0.28044611431144745	-1.3220415580044467	0.7788044173622206	-0.40313427702802185	-0.9223851087838811	0.8871011686951897	-0.4525874478993199	-0.3927175400270028	-0.051905521688910876	1.6707782611694442	-0.21920084644768162	-0.0711005785130336	-0.9668327828388777	0.8920608707639105	1.1521155085378167	0.7686920778497793	0.600742718786148	-0.24403049172957048	-1.1408344389964395	-1.75734461366798	-0.11781334153106429	1.2466075273236006	-0.23122388743508046	0.02660417408965176	-1.5528560705941103	0.03320773336869437
1.0	2.4729799957737533	0.6859984801393518	-0.9810867590288209	-2.75981236060015	-0.10094188811143538	0.689588459729615	-1.1467161820159437	-1.5001751842465023	-1.1775036520659607	-0.5896057632514563	-1.0059578060438275	-1.420043140875118	1.3000915026140805	-0.636740182863313	0.22678701361113987	-0.7302275835681783	-0.1745545816926373	-0.7000650817909336	-1.7780751555192307	-0.5390964639460909	-1.3803742778618815	-1.1053561938680543	-0.10467053580573776	0.24292262168631115	-0.6645873484478756	-1.6974587664368765	1.082648700518299
1.0	1.921055918716178	-0.2724585522721628	-0.7832830282188699	-1.0924554007317968	0.13565341679011764	0.45730006220182406	1.0784353762501953	-1.0767620778669214	-0.45909323067451435	-1.1869330239469866	0.9116224595353076	-1.1167419256319635	0.6495855424458635	0.11071113469900094	-0.3144755601979639	0.7017051622794723	1.060382611984617	0.7549746862989861	0.23320276311785218	-0.10666294638377173	-1.1810309221631305	-1.3277940247617142	0.07308479712155798	0.34295776326634847	-0.29108041054601785	0.246628439675516	1.773966149247933
1.0	1.659397248144893	-0.07791110278623073	0.5273341646511877	0.06119075285248583	0.17890625310031347	0.09639945223990433	-0.5452021908617082	-1.1271902096967719	-1.6399936321100586	-0.5342626636599774	-0.4867750772129203	-1.785579971407675	-0.8385723517971991	-0.18530527847853598	-0.8036476531218362	-0.9251637958702308	-0.6880782822947419	-0.32422360794351035	0.11025545037969484	2.165840595983663	-1.1305554082333644	0.0029676195116106543	-0.21164441299697892	-0.24284743524967048	0.9726704070532665	-0.11963945301121383	-1.1734920644845608
1.0	1.6210222667665677	1.0404277345752397	0.738724855075905	-0.9081910818980009	0.787996821032214	-0.09524801947202087	-0.779630973807691	-2.116068526556753	-1.3341325427667021	-1.1133728328579957	-0.6007874774728394	-1.0216627118178283	0.20051678139175022	0.21869679917958038	-0.27788144768542783	-0.8793003644492117	0.2930322885350026	0.7032611407561681	0.05761622909651199	-0.500859568569813	0.036647337181940624	0.0256656548767697	1.1189046590959117	1.102572851834231	-0.8043622283362362	-0.5185308908121753	1.0109534170966978
1.0	0.550093072718034	-1.3336796390220278	-1.4214240157911342	-0.6000153746059567	-1.0483521010189432	-1.230097242458703	-1.5823653753592068	-1.1984251079132877	0.060845363317523	-0.8252385912995066	0.3313841888694293	2.010669325378621	0.4219803072260224	0.4426154367723355	-1.8843932151761256	-0.5498058512031715	-0.3054229346269061	-0.4775801784335242	-0.32171687815146316	1.3544189538401572	-0.8882790856039134	-0.8692544365636146	0.8339059945808407	-0.02549713276042168	0.12911934575318812	-1.3388273232026007	-0.12221700201212869
1.0	-0.7779102214447923	0.7062071129236684	-0.1007805413748041	1.1331672036831038	-1.7891791662582395	1.3951227044432843	-1.304582729908767	0.6096544070823712	0.2392425683363276	-0.902068822502393	0.754053222605094	-1.3785609744345533	0.5248058632876766	-0.4938531664987542	1.132195638954042	-0.5190890682424716	0.6363656623825783	-0.6334408905611517	0.7253563925210608	-0.25589922697433276	0.9304320381587422	-0.959954702294144	0.2826842977226426	0.8992938370254241	-2.1669240754865706	-1.7823583341841156	-0.0052618417648935805
1.0	-0.28859936072834325	1.8667520439497665	-1.5000629730945478	1.1128495174373307	-0.8375487751019873	0.3514187910060398	0.34157377647059617	-0.3315940587600347	-0.4243447608477671	-1.2034209184916846	-0.45378243546747316	1.656807825897114	0.1109309008890879	-0.8249939282756189	0.7574639114756709	1.32840273796457	-2.4584707944875475	-0.6582874641668365	-0.44193756391275374	-0.8264658473281167	-0.30338583053753687	0.5780171522387999	1.4553143761195164	-0.9430703183866542	0.3215800317237193	-0.27949239719330393	0.7124095225382371
1.0	-0.7357747058196434	-0.4198310428920029	0.7427349111467039	0.9750263463266391	1.0958891222940208	0.022465868730298266	1.2161400216802976	-1.356954245816587	-2.32618988389756	0.16661674421909745	-0.27582440230176886	0.546569998189239	2.086811634379497	0.45443783098800467	-0.712784684873583	-1.792200671419203	0.9447608080375964	-0.251585486289457	1.4619929925759612	-0.4171934849405918	-0.31218642678819875	-0.6012823091647708	-2.406867652514093	-0.5381610030651807	0.989478454663887	1.2358310107060466	1.0319881559259636
1.0	0.15880814471962645	-1.4917371870988474	-0.6501394556536159	-0.047931072258406544	-0.05536475158970662	0.053408539282686525	0.9085649599661858	-0.737594785428793	0.909389608316491	-0.8176836237715913	1.702926684580818	0.005341883050780997	0.5287811732835747	-1.002816967933098	-0.5375098647367672	1.2983569113736897	-0.9115860726925126	0.08818845877398213	-0.1745800990921284	1.0170555009569304	1.0353136892168018	1.5238133559453613	0.7967069929658006	0.7860841683625787	0.2645942404754292	-0.4744390336059351	-0.049287551810810085
1.0	-1.488793339254593	-0.5817687773126826	-0.06174496682564334	-0.6240519382076232	1.3535491849857282	1.3611894479506135	0.26073014633717384	1.9653878400070992	0.08720417375546757	2.1537332244079246	-0.6253445520420434	-0.04100908074974689	-1.0321092870258195	0.8263489311592186	2.050395454964825	1.0451553786921135	-0.30227652689960893	1.3553059782951962	0.07368308680711536	-0.2637642244623323	-1.7513267902078622	0.11278947237624957	0.8905890798474819	1.1709326855080093	0.7323686394554857	0.6815727070298596	0.08152639056430874
1.0	-0.6676309541857879	0.07639449817555365	1.4422696589182091	-1.6641060469551971	0.4675752997659631	0.7183276628759536	1.0910574209369148	1.1209203805044528	-0.9424305085237892	-1.4591569495486008	-1.5658526248393114	-0.8217906783829869	-0.7031106686053127	-1.8055077933094796	-0.9216846947812408	-0.026937482015867535	-1.4426072075663106	-0.37208924926583337	-1.4862959641896898	0.265594519951852	0.1079925837270703	-0.38791858160598386	0.9128778686474094	-0.04210116848772575	-0.531341112673575	-0.27780874294576063	0.0020134794087058212
1.0	-1.3059994016455767	-1.3284507166025281	-0.18804037419037314	-0.6163923337348912	-0.06567070211560988	0.009960799831615168	-1.7984761874882453	0.1620292392990128	1.4197886712908765	-0.7177960325567904	-1.1143847840868668	1.9259949163193475	0.7962138964449456	1.5848549110898933	-1.0413381586110517	-0.18941245607744087	-0.3246107606807107	2.359897250238784	-1.410454619017048	-0.8042435546233133	-0.6425604335164793	-0.3879540788851335	-1.4624379651483557	-0.13353054381949572	-1.1214922654180786	-1.27865828763406	-0.5211390587886737
1.0	1.1672121461504348	0.946066716712111	-0.00770402764269536	0.28906255668870484	-1.0863157407939275	0.16714003724731638	-0.0012085490746930724	-0.6685171097844073	-0.9038012431814932	-1.3807310302053954	-0.016131651739169615	1.0109205705934943	0.054894097108512015	-1.5173175959802592	-0.031668025312710624	0.15114103389229386	-0.785585198183032	0.336858009199981	-0.8331899395918695	-0.4876466585102108	-0.2820665912800107	1.4083977206275502	-1.1525549328008433	0.46187766237550154	-0.19266106030812072	0.33987094736015594	1.8061493710324623
1.0	1.0096708378001331	-1.3501287227172774	0.5378381227808022	0.4807300724321825	-0.6547756948980543	1.044787635456236	-0.7454768528418121	0.6587420031911414	1.2832391239365795	0.36069414213445655	-0.3304095362468509	-0.13565953364452948	1.3237935461430874	-0.8800481022817185	1.3124629671731638	-1.8511690955890543	-0.10297144071626152	-0.4203402162676534	0.7223440626514636	-0.38847999598679145	-1.5912365408914881	-0.5752081842288236	0.12477034116203425	0.030417701494308926	-1.1402431139380536	1.0544210333216213	0.9473691439802109
1.0	0.4376335396288347	-1.2725154974848363	-0.4130873469968021	-0.7279888239581862	0.04606311646339349	-0.62748104275421	-0.8834185278971649	0.15415745675407153	0.006664078317467859	0.7669451756248692	-0.7612283181900903	0.6679373519961386	-0.12584290313670204	2.265428710068552	0.4668392145598543	-0.570182859491251	-0.530123609045048	-0.6773757521504487	0.34878165329169125	-0.6013283814118671	-2.3590910994740213	0.285022510663649	-0.15254138932011782	0.2059941792018767	-2.0063249553518614	-0.6017994182296782	1.6728441748638103
1.0	0.4221119349551104	1.4433410890866964	-1.0733908395756266	0.42310775492424	-0.5266912514939189	0.8377598763463523	-0.12893695010152154	0.21538927619089626	-0.663446790298402	-0.7030106000471916	-1.8296519728362541	-0.2905828256526938	1.0567842064991937	1.0922775654027828	1.1198210846971293	3.0797750418290275	-0.7725411809216287	0.1771289827414253	0.04496514093667112	-1.2795528524714135	-0.5262650243592314	-0.0681771226272421	-1.8817174593932566	-1.6461590904470365	-0.1073396167478941	-0.7537779588703012	0.38413574600060824
1.0	0.8973855675263911	-1.23704571673645	-0.5082060181329288	0.5319849521903953	0.5268352641466021	-0.49641819800359555	0.754411422346315	0.10544935038249574	0.14817886077010586	0.9211106877838483	-0.43243859170029375	-1.0260130662381854	1.1301845447185426	0.8717382987766868	-0.12767772525265253	-2.1468180943450506	0.7311086404109872	-0.8875296393350229	-0.1860100390339067	0.334803320082833	-0.705227039950301	0.8750980567961081	-1.4102131910499751	1.675134911203298	-0.8754797366228421	0.08234913762498573	-0.8381027142711527
1.0	-0.03458410577263734	-1.3889052390791794	2.299883007173107	0.5296116544417437	1.404933720104047	-1.355597048040387	-0.22116328481877756	0.6825135312017354	-1.0294612652178363	-0.3133831166616277	-0.24657782639908749	0.9072877113578662	0.07692054545870211	0.31516560168239005	1.0701871644032335	1.7202983486209202	0.9640279288277336	-1.3288520993800192	-0.588543287623258	0.13924553648904864	-1.0343866696922035	-0.3301656394699605	0.3111931223956486	1.2269942477503963	-2.16210270570702	-1.313254968097398	0.9716058571559836
1.0	2.270044565367501	0.9794446269097048	-0.08727617503944529	-1.1451343384440393	0.1489557504067107	1.937488829011912	0.8730937109303938	2.2383826607857893	1.7964540366776385	0.42891617782899943	1.1827987740414734	-1.3722396368580474	-0.10429472447754774	0.5669121982069228	-1.7970285089592906	2.0971423189924594	-0.36136542229874863	1.1217717242311016	-1.983981202282772	0.4940359324875374	1.0498644736786333	-0.9176767390567748	-1.0596596698400922	1.4123297078339627	-0.21087000518677923	0.6596214715577621	-0.026198290978425354
1.0	1.2099407742999855	0.11142532078129071	0.7907276397912675	-0.32974840658606686	-0.9276286579379964	-1.1208206942574424	0.1724634514217134	0.09278926147738997	0.14164101201830165	-0.2445115880077016	0.7442055448685293	1.6554059124719809	1.9748248889947935	-2.1230508225583704	-0.1849387661157329	0.40104933279470967	-0.8990292583584301	0.1619904602105331	0.7186345429569566	-0.07374809737824703	-0.022796000600459356	0.1903588173193311	-0.9800748888568822	-0.9248726657656767	-1.503259274365437	-0.9026861537915329	0.9103596947252516
1.0	-1.5504240555266189	-1.3885215007659488	-0.20096731353433303	-0.3884504825777551	0.1782921432387099	0.4324490936767543	-0.25602179376732986	-0.9884286185579536	0.3799965224852675	0.027582036925557385	0.40755307657513934	0.19094259146887904	-0.5776983024765944	-0.5907444180648529	-0.17157533567246813	0.882902723344226	1.061355619037775	1.6895755393355314	2.264461340636005	-1.5037153588157297	-0.7828059496850783	0.23939272997645925	0.6798026638127254	0.34436203147823435	-1.314729968573935	-0.13939920587945395	1.5982907826656843
1.0	1.6458106843650993	1.0471831600477475	0.2763769426038513	-1.47044048489155	0.23164419183884477	0.6746515342796688	1.0436935836683332	0.3784384234913363	1.0830169642570922	-2.5191423681191125	-1.1329149352033314	0.5693462649496159	-1.3906016141752615	-0.1653862129536091	1.5644906992298466	0.620687755020737	-0.15399476535776574	1.568286057472742	-0.9128854676508963	-0.20350257046416484	0.43465513628951036	2.09207792246922	0.7659816339176756	-0.23655629925744337	0.9380281145843493	1.179016520254913	-0.3930562106068402
1.0	0.19110281928511105	1.841402890099433	1.379777823127537	-0.7719290391518117	0.7111937183517392	-0.7514019208782099	-1.6272241782051016	0.5923137463888806	0.2183848130900919	-0.7524547973162523	-0.783056991515112	-1.6489153617771983	0.10215578014748157	1.941575036703678	0.4701163666970786	0.5618310585256073	-0.41409201424861813	0.5357275087516381	0.004531356516686451	-0.2576246651900919	0.5308137431172465	0.7641598968514027	-0.45204418839325156	0.06695095160785919	0.5988323433250498	2.0260936735196915	-0.5214871593230962
1.0	0.6954202398155593	-0.1654740817966343	-0.13657850107207942	0.1544127077877642	-0.490739405244836	1.5418547163582148	-0.9200805137996168	1.5560055573494167	0.08844538943038553	2.063690101129124	0.3844033116546679	0.31330785779035353	-0.2197975996488641	-1.5640621465556077	0.14314471798775807	-1.3843658042898002	1.4824405157156575	0.24377404378127465	0.16668036587142745	-0.4422554667516719	1.0865963756624528	-1.2858954466879038	-0.2607454136401029	-0.9377998573866719	0.004384277872886186	0.38745723097024803	-1.1104363503189782
1.0	-0.7908058924862461	0.7640845745616308	0.8850685024938477	-0.9730119505238239	-2.039390050944946	0.27728353748637186	-2.354035891594461	0.19952293302533614	0.7356352013645171	0.25232479661547513	-0.196018068933964	1.682271737301593	0.33942236220147465	-1.0583966659909405	-0.7502904664171138	-0.90008024150027	0.4323062638781553	2.5168408644163653	0.2637779275218619	0.5695178143748193	-1.6692477457425645	-0.8297112491983664	0.5600273906314	1.2666140651623068	0.8096021619889991	-0.4928103605319652	-0.13994361655892767
1.0	0.8329561692313097	-1.9124663948633047	-0.5121525218286433	-0.312009310876257	0.08249121103040949	-1.8727075418129218	0.012365652926561922	0.29691708023026664	0.9162159549833343	-0.5434185863501019	-1.0828173483458272	-0.10406873081812039	-1.2853535762077544	-0.4768936188762838	1.6656654539130227	0.21819852867883413	-1.0098022726914018	-0.2048768684446736	0.021110942245734468	-0.62240289115582	0.05023958991122157	-1.2987700620787948	1.4237891920362573	0.5704469612090869	1.227333987811797	0.14620906672101627	0.18752727374399158
1.0	0.7901255552444032	0.25051267779966085	1.121210238062685	-0.41714564849738717	0.1540285790457911	0.17477283879474256	-1.2034773535851497	0.3493678613231866	0.20557517611805595	0.5977029375419722	0.5286661793453712	0.11916495578603767	-0.15316289281088788	0.031083855699249822	-1.1082998169491933	0.506759681298357	-1.9221478757700612	0.22394813357608448	1.1071536370205948	-0.622698416708478	0.10570794674069404	-0.9148513221479845	-0.32663738603105863	-1.4799482194372924	-1.2019028797714293	-0.18391333028704515	-1.0314235655589516
1.0	-0.8997830085332396	-1.2103153064212433	-1.864309549185468	-0.06676843692100755	-0.8239380189793795	-0.7379441518919496	0.6273953292323757	-1.1679805832215493	-0.5829827047223315	0.2369098673128173	0.6961763290725573	-0.5632046165529607	-0.9030501292967712	1.3932871084370915	-0.015569802555985396	1.0740828939161748	-1.3761994779944493	-0.9054325910169214	2.3048814427446285	0.2774444058212063	1.435652035221496	-0.9845902948972077	0.8055826805513344	0.6583648621150833	0.03174740570760758	0.735771508686698	-0.06792008413316986
1.0	0.07678732134502855	-0.978223545187572	0.00420690490581964	-0.3729106942826507	-1.2505216201369609	-1.7590743140458411	0.44422088160493295	0.7321023961134486	-1.7447895655551455	0.38239373491325657	-0.3171211979911683	2.159340068367535	1.0138860488254808	-1.0740809569340402	-0.4851806796622528	0.6493464598310756	0.7594907288525167	-2.17313678664075	0.4951569115891268	1.058758832955364	0.14418721011730617	-3.0637579948212683	-0.7195448191283106	0.6887100770872495	0.07497013403304434	0.1432068909762284	0.6670367414796644
1.0	-0.2654694302730465	-2.2312396177529763	-0.8925329001231626	-0.9533410407601934	-0.33371846594405397	0.6125433663587628	-0.9478193047077832	-0.48968015556831923	0.15625353262042305	-0.15515304439690533	0.49162125206670676	1.3419394043742516	-1.6171128595005653	0.8925156813253546	-1.0574372297078705	-0.1140515334309842	-1.337116799249245	-1.150772898064217	-0.06994169206225496	-0.24732798364958575	0.4244587942614791	1.0555054405478854	0.04066296457567857	1.3319366495503595	0.3103345182251255	-0.3434305509761476	0.03510909207293817
1.0	-0.7493041036620451	0.5488164648226541	-0.5028378332224581	1.1982206984605774	-1.2101077437913603	-0.08574067002190387	-1.1128496623425275	-0.11546363778407186	0.006948520010027228	-0.26953652254673777	-0.6942227210789356	0.4301656743655504	1.4596249980492233	-0.921518962899366	0.24963083142124273	-0.985958196988895	0.34096138725382813	1.2811669954426734	1.0107477084737961	-0.20582368319960967	-1.261651092759938	0.1780405763154461	0.36892830939555926	-1.0663030917330527	0.5080963131884393	0.22379631401460706	0.09629519743439073
1.0	1.8063707302176022	-1.1614847932866343	-0.7487189953296974	2.787457440212198	-0.10014932671555732	-0.1962570809970061	-0.49675018129455656	-0.8405589284495167	2.0942033219675675	-0.9953517498782194	0.6619839014830462	-1.2979638060882224	-0.09273746078800955	-0.1978070445213774	-1.6292777606312678	-0.54124672117535	0.8180825760737145	0.8619036267254162	-0.519439323729383	-1.1106650242556244	1.307240951346228	-0.5627807287737323	-0.6207970140579349	0.1911723040000504	0.10307545710888172	-0.45561003201009687	-1.028502352585315
1.0	0.05039885968447671	-2.4498060450310772	-0.48298855980654554	0.46675531781522556	0.30190948857886957	0.9412129098469127	0.8023099601952964	0.6266998544713329	-1.475501593566208	0.37924229456374553	-0.42461780488323914	0.7074554191348728	1.317464821216532	-0.9079313454037972	0.4721619863705421	-0.7094544097389158	-0.13095659158309547	-0.11758598897605538	-0.8729038799697287	-0.5514492987905498	-0.2988195174277569	0.06858842299604673	1.1188059553991316	-0.7020001682888019	0.6800782240498742	-0.33878993729994217	0.15390264188485064
1.0	0.4848771604310498	-0.11113336690748031	0.7466122813941213	0.10823835314678136	0.6957416253768708	-0.10818293794317226	-0.1312919077920155	-0.1404225913088819	-0.07130993600295157	0.06521950514874797	-1.6013896184858354	0.06364886637017834	-0.6964116143520458	2.0464576328447532	0.7789258735069878	-0.2873960194206658	2.4559580167901034	1.7149392687021088	1.2271331463194304	-0.5332336877975142	0.5172573112493004	-0.35458513416467263	-0.027336502048653965	1.8300890914986878	-0.01673767404687412	0.5481197763886528	-0.2811078734324367
1.0	-2.2920424748063426	-0.4037880824532687	-1.161948564485266	-0.037962603780555944	0.377115988659439	0.3148153581500096	1.4426142628672416	-3.0704435947192676	1.2692814785384663	-0.4896573905638632	-0.9521301375551781	0.5602474891384579	-0.5432722970230451	-0.10716511779336042	-0.503557065062133	2.796867629004929	1.3223537694606544	-1.3931155889776758	-0.4978948015089645	1.6791291547037868	0.4017260680237119	0.33005487759070556	-0.6500420705823301	-0.8010282996078654	0.7920265313015269	-0.39049685115196503	-0.7566003253199856
1.0	1.0305099586311854	1.7045243367022478	-1.1509852793902142	1.8783977326174381	0.09136662293326048	2.3410342422321175	0.02226650115492637	-0.20600309914356443	-0.14187329771298948	-0.8781749396334545	-0.8934281068360507	-0.7289920513845494	-0.5614098226833676	0.023232994473415734	-2.0783149107819705	0.29999809552863527	-0.6159878458507176	0.0156190204364226	0.1224712725959217	-0.08157683603915322	1.2590363562353846	-1.1956358929316844	1.3159927503054312	0.6161926575974445	-0.8986406466954762	2.204002793422296	1.5149813298023427
1.0	-1.146004973082858	-1.7848215995807304	0.07744606475309551	-0.44257467686531493	-0.5983720610665834	-0.17356347210363007	-1.16223316988699	0.6009600508335023	-0.05319986653657781	0.8866931898238118	1.7191345296938425	-0.256815629629617	-0.19969743890200656	0.1102296820151601	-0.8523982092545203	-0.9350892467279129	-0.06032543893525467	0.4823366562235906	-0.087794349351699	2.0041342846137575	1.7189190479020748	1.1925985149038258	-1.0380861310287126	-0.3897646869654256	0.5529259866017151	-1.4676693954131157	-0.9159955947269384
1.0	0.7237737515703443	-2.876493244603502	0.40641303632896103	-1.5642535257568568	-1.3631895047319402	0.9980241301415502	-2.100467403786814	1.1079411040097684	0.4950954970232353	0.02630063434149641	-0.31944242254814015	-0.8691369430168706	-0.12782027430339418	0.69272041059174	-0.8784915348411728	0.25378753648320096	0.8842799603744091	-0.3056138004893517	-0.07858004609970894	0.5508938028739575	0.6726389598301118	-1.1032950775004164	-1.9772888112338516	-0.11602380607324993	0.8484350305838227	-3.3572589105334982	-0.16828517144411165
1.0	-0.26177079347009186	0.6831474286056668	-0.07712735169772131	-0.6328045048234836	1.5367264550328426	-0.5513275217193838	0.3298636014263773	0.2999562137144446	0.6869710050405372	1.4001760496135227	1.1172249227906517	0.702298274623446	-0.7844749311808344	0.1901433432446233	-0.13601003384668692	0.11648773513542746	0.4273789514575197	0.5197496121766664	0.7238727182242225	0.3835910149995303	1.2130995398690165	-0.202918251941379	0.897910818759704	-1.4545692297159452	-0.7443022257351242	1.6787080631673523	0.9344671985823444
1.0	-0.041258386071597514	0.2507735185572944	-0.43449408010239693	0.5177663968128972	-0.1503806088727691	-0.4743224816645964	-1.0421835894379374	0.11719792971464428	1.074084499831696	-0.09911803019193556	-0.4172157511485673	0.4371242162058883	-1.1850845209262235	0.2725386904423768	-0.49706445508254404	2.485501188659714	0.7944285086154644	0.8100726606826274	0.2699231633910903	0.40027710229855495	-0.6787553895794469	-0.7994313644758589	0.496608439000751	-0.3394154279442923	-1.4474275975387725	-0.19800470213992877	0.7891061030367733
1.0	2.1861273650466946	1.1450466400291461	-0.21888429653151042	1.336584429168264	1.2398286646383403	-1.4340819524367014	0.45495371880054875	0.18588887485993463	-0.012115980452071046	1.9073769384298267	1.265418067598387	0.5779917037096869	-0.8042944482119131	0.16502040607795107	-0.5048248668959042	0.8982485902158772	-0.6691255188644984	-0.05504666529222139	0.90900528745348	1.3037878432935248	-0.4305635869462123	-0.4505299259720618	0.5015636670581787	1.3951665650413994	-0.6778797427745998	-0.6741790760285901	0.7598603186346948
1.0	-1.1496826653021666	0.848108012247416	0.8894985161768449	1.5739050623121476	-1.40613935453503	0.48214929534736917	0.00418810926680299	-0.3910759847947097	-0.5784850958917476	-0.2063076677195237	-1.6062146786658797	0.3563397891817161	-0.5734487196738444	-1.1500623665893936	-1.5202144737420527	-0.10166368817098101	-0.8929573041810634	1.057812815839016	-0.36930507700867615	-0.12543733507095756	0.876294856886757	0.0940094239813365	2.140023220436975	1.1527491877797995	0.20034874769736236	-0.29087597528073994	0.11367175493452562
1.0	-0.21176661354255968	-2.3913144684765277	-0.40908871772881217	0.05258206390810317	-0.12232067717639591	0.10859361013267248	-0.4568138385614433	0.7142689723060351	-0.26070250101145054	1.1738856411973593	-0.040183633752863206	0.19407493267303721	-0.6154230355637205	-0.24241003700204256	1.3455378601656176	-2.6278007941460197	-0.14917431787336582	-0.729762971111558	-0.00712973680785575	0.11187046750542454	-0.8697604070461392	1.0693315000379315	-0.9832185460887547	-0.3164961307055417	1.9113104122598843	0.38393698989809427	-1.618094332426033
1.0	1.1360199008528749	0.7534917073585107	0.2213844831907637	-1.892641304560862	-0.5916027247423364	0.4290964988586625	-1.424448771726515	0.3883674755220264	-1.792657455330862	1.2470147390539257	-0.7149450622937059	0.5475427599857521	0.5584676834155541	0.31770731214919434	0.2042875392838124	-1.2266388754416806	0.24915628221667213	1.3636079343553187	-0.06082747792582018	1.001310819049586	0.5669082820699758	-1.2194155234996549	2.201765130782166	0.4650668346352781	0.44513469154386237	-2.5697544485709694	-0.1962421643095892
1.0	-1.6239566375174797	-1.5820926637865442	-0.06690570788380505	0.805764221481419	0.865261832763585	1.4853737307879613	-0.9117988189571967	-0.9714585080351779	0.212090252478781	-0.3733350325562827	-0.5205322164636726	-0.17912371601588137	0.34739113389244064	0.8407572722253075	0.4740246346864411	-1.023781751119873	1.8947206805331676	0.37913109295230735	-0.17775344550997138	2.0668817518065814	-0.47417875896756184	-0.5973638155959535	1.2918018959610063	2.0025252338611	-0.7562390367627114	1.6565982165013602	0.07800594664905527
1.0	-0.7243976069775527	-1.3596994122316859	1.1482514368447732	0.4662912910005676	-1.5979992042824596	1.1918869436208166	-0.1797160670837868	-0.2379361346388951	-1.9249045702065055	-1.086352670247477	-1.7131935732213457	-0.7606710030949173	2.7207021559440867	1.191243646932166	1.5839657381310448	0.5481143719596845	-1.4157071434099764	0.01594021938412521	0.8333969514914769	-0.7403340759119436	0.27514989304286624	1.9464574889701989	0.6218199995188803	-0.6657244685019988	-1.4751523964012687	0.3860345827634957	0.1496163935906148
1.0	-2.3149649129287746	-0.36701094262201334	0.904351097522751	-0.6125735583020511	0.5982033375995373	-0.43558811910391426	1.3838440122921811	0.08683039612339957	-0.8710296070433609	0.8291137407703449	-0.11077023736216486	0.7381867478599695	-0.9209558591874274	-0.5746202480103679	1.0461293184421288	0.14010089923831726	-0.43265480171470055	-0.3254332142430495	-1.188608179600693	-0.379169575825703	0.39113782823423004	-1.1518080740194827	-0.796037015758461	1.3175235945833974	0.5299389818352364	-2.001808979544266	-1.1536514460230218
1.0	0.14872308707792384	0.5011958954421234	-0.23980215064930527	0.27133601171299965	-0.03906852640417819	1.5039370512481518	-0.16426424899414818	0.20816670341137397	-0.2596634968229067	0.20851568382332888	0.5463591665090758	0.021395653060332708	-0.195626306650392	-0.8369879582902521	-1.8223669063591552	0.4160101334593401	1.400223803282315	-1.918307814389351	-0.08009998743282504	0.2682535852035345	0.5386377312603593	0.004830238077466398	-0.546587325126036	-0.9523241322454946	0.868332444574832	-0.9682231005939671	1.7744775495170335
1.0	0.36867657154808914	0.495372049714464	1.1242530267965263	0.2718302366033413	-0.3440740558811567	2.002582156670928	-0.32561393452052795	-0.6449354027522956	0.011167210448294109	0.017507855705284858	-0.005693024859333695	-1.0645772695708569	0.5527322355978823	0.9029713408305039	-0.26316602720956767	-0.6993343979289579	0.04728168083418751	-0.16684793286360664	-1.0763519715380876	0.02986449357912142	0.08836367760424778	0.9651827551753827	0.6597448824885762	-0.989086078576401	0.7253513495851142	0.6846348064832134	0.2584203562580155
1.0	0.2808131179608063	-1.0914190152103385	1.7518164983647846	0.7330027086901263	-0.6574128013283551	-0.38956821108315487	0.6337034642370534	-0.1009025645383147	0.37244113352706376	0.38049274024227087	-1.3607397666115784	0.04350329799228652	-0.16297395823246588	0.7844874225173456	0.5003251958100576	1.8263431311351346	2.549375771437678	-0.6763886144268987	0.6809940352842182	0.2539985424477916	0.047130311152907334	-0.7144845302800428	-0.45006819413707866	0.4520918957185061	-0.7317292581091929	0.13402465565383742	-0.30705151317396745
1.0	-1.078324631719407	-1.0515139626375811	0.628865969093061	-0.5183586841475758	-1.0898881268440053	0.758811638814552	-0.49780232455632695	-1.2166379553621827	-0.21677714995348465	0.939803029351581	-2.794786069660366	0.4295956105716787	-1.5583144690578647	1.857299905469482	0.00036353617803800906	-0.6180106441333365	-0.002908711880061838	-1.2636553715576588	-1.9349568308129652	0.5386135275561019	-1.5033513556593607	-0.4524410469881856	-0.27845516475854426	-0.3387847646050879	0.7987688485830152	-1.6146034009060013	-0.5631160066141887
1.0	-0.5328440296895184	-0.19587335175759574	-1.0247500982507212	-0.1996673778996961	-0.6610067057657412	-1.3450178414608884	0.770511067961484	1.0653752050522052	0.6917409746064194	0.5592236895685413	-0.6516243148651554	-0.29650634309361523	-1.2819374425161665	1.2665046492463148	0.9606616743220958	-0.8930848779221244	1.1406843808900387	-1.6713474969049007	-1.1814769912225216	0.3177189286968305	0.6065568919538493	1.0238502633140891	-1.1717216774055224	0.19171630455685912	1.83637747248334	-0.48040238195843415	0.2817732972694289
1.0	-0.6220907822061266	-1.7195421915670912	-0.6302291390069025	-0.1924343753469639	-0.8360553702059308	-1.2813590895018865	-0.5266808797979957	0.43477225150329485	1.1172317781175711	-0.6489915418776564	-0.7096022381443705	-0.8795362803750402	-1.1842564492710126	-0.6943290148170372	0.151128211567924	0.9277520021819896	0.9856355323166794	-2.2261650146313183	-0.7013205243750467	1.0376227352686094	-1.544521250075942	1.9483432176170925	-0.9274803032941202	0.8238057333010553	-1.2237037871750296	-0.574435873875846	2.6789442453707837
1.0	0.6913314616348027	-0.2940610770532952	0.5379836953018204	1.1126556340872964	-1.2153162151319028	1.8088487982537114	1.9641946366886966	1.3277266250720494	-0.8884758558995369	0.5312488910781051	-2.3423314423020574	-0.4526859412173948	-0.7037501790156031	2.0059899157300247	-1.0980357129459852	-0.2316543165882899	0.2658313972687715	-0.8619199460683994	0.8903476073158473	-1.588856468406954	-0.7365186557705605	-0.4196885287436127	0.4510458293209567	0.8294779112364729	-0.611378557528767	0.5837515827919773	-1.0329168003028477
1.0	0.39532475741542644	-1.095360744099169	2.7835765402589723	1.5168881551843596	-0.3689010981510674	2.61190786555405	-0.4869240463215234	0.25939146783726935	-0.25637885075829087	1.0943452795215176	-1.380781598532896	-1.3741614459824083	-0.48530596155637373	-0.20445749097978205	-0.4067740729816174	1.9277611739232714	0.16670495237246677	1.3454616691809838	-0.1366786988451605	0.9578560983396278	0.44309844184729175	-0.816578495244017	-1.2908994981919586	0.21516816024041485	1.1211712875132154	-1.4024866972058827	0.08223394709133017
1.0	-0.2941653260000089	-2.061921789367943	-0.8083204551408779	-0.05994958610114777	1.7646223860847121	0.028305980401344816	1.1368573023201327	-0.26022348417165225	-0.28926349572547594	0.7402563434763393	2.962710482638997	-1.6951447683743812	-2.3465126934094855	-0.2650065570677165	0.29027285237442885	-0.6747569166523671	1.7188060821232085	-0.9533944538733913	-1.6869302581591183	-1.0587028254943136	-0.3073171612855711	0.7858747343706085	1.4254714024937871	0.21946673895622232	-2.259823397588347	-1.7767701150438775	0.9333318939810077
1.0	0.05928405056861745	-1.2394355078429342	-0.35290961471798726	0.5897465982462696	-0.5069523458756336	1.6450664553264522	-1.7291071895563281	-0.4383683217749462	0.4827217778264737	0.07620611218560884	0.6618401931740059	-0.8090559136092877	0.3037609240319757	-1.2514313491502933	-1.0545603866881108	-0.4417395858227364	-0.6904028330050669	-0.03670825041992494	0.3063538721298545	1.2547869705230097	-0.028573781192676957	-1.5404092880960434	-0.6463613925979511	0.38559374903571825	0.3213616197106793	1.2505122348011846	1.4328040266318478
1.0	-0.3072723690403166	0.2754152013531819	0.3571659426296516	1.76374314322083	-2.4788553610339723	0.42532586987247695	-1.792660396455698	1.2139830333752901	0.5795943121386993	0.13123849512472385	-1.4331617306689726	-1.2977171466814494	0.7565380105598342	1.816678247594114	-0.33121549915194004	-0.6779284343078235	-0.3674119532393859	-1.824477556913555	-0.2824326691377062	1.426241960130593	0.5112392255903498	-0.6371040429684213	0.40557194026510385	0.5273847718961624	-0.4287064043243362	-0.011633429432121478	0.2714022215444445
1.0	-0.3672379082455588	-0.7547760811971314	1.6792036579855627	-1.3747463874230688	0.9701033371101478	-0.35692362557042295	0.43942886592882674	1.2455302556453731	0.5457025949658947	-1.4840086937658328	-0.480929200313489	-0.5030853209768131	-0.6005811911481748	0.3782097276656632	2.12976077588046	-0.4802876328331255	-0.968965269064124	-0.14580695559952014	-0.1638559465763164	0.48917055329617476	0.30100119201713765	0.13621796322465451	-1.2371142958391457	-0.4998031753783079	1.172962291089088	0.8644803669597243	0.24940128593820665
1.0	0.12729623159194026	-0.3010609241387438	1.7875042959728338	0.9717722614774519	-0.021232211842279393	1.0958397664935127	-0.8879356196288632	0.8596900867569921	-1.0738498952436049	-0.21513321807591526	-0.9737511291038702	0.23223402718283725	0.7669996669389592	0.278768934701668	0.5709383955480014	0.0427775958024224	0.26395758508460665	0.21974895959309457	-0.2873803257366888	-0.7873082190005519	0.9210211465532124	-0.2803166454498939	-1.0771521315063004	0.1384779324764829	-0.13695093005866085	-1.1817157508019598	-0.958818439590988
1.0	-0.6450433688930453	-1.3486326872009111	-2.639244821716652	0.18632194865854432	-0.567786550419263	1.6013673354021605	1.217707828334881	0.04935380955130473	0.6184482213633906	-0.524389119873263	-2.121354190737613	0.40555020428768934	0.3620724990339932	-0.40228005222521857	0.2999572991475662	-1.1263987474993375	-0.7919101944648352	1.0451075558752678	-1.027831678789533	-0.2317361256333352	-1.3332670245137317	0.19764117008825993	0.6044989914261208	0.4049010358878546	0.42524613022265856	0.4796795288316705	-0.19738140715617472
1.0	-1.893262949817048	-0.032005221357906836	-0.09997233079155649	-0.47505029013962513	0.17624996480564772	-0.5829296981614469	2.96249489853718	1.3595149065714338	-0.725912596162	0.6384967982482113	1.0887411604100463	-2.502838965471394	0.48411691306285126	-0.9452270805394045	1.7571094522744972	-1.0271487584758305	0.06153149372007364	-0.5881617124316288	1.3041183735536395	1.0373294351277902	0.7833977032244213	-2.2818999139066265	-0.016725446129292398	2.033129642649042	-0.4617562426392759	0.9382204951704182	-1.5420646899096748
1.0	0.46583100070301303	-0.1642511200628007	1.0184922869924296	2.55228104222729	0.8557597716569594	1.2595280257346846	-0.8008315264610205	-0.5039042781918842	1.2080939031705051	0.28086655271734307	-1.2863940372264842	0.23762200042204723	1.2983319243789506	0.03774565818296831	-1.3326373604481092	-0.06315711336550704	-0.8424734751346983	1.251706004288825	0.4335606281816157	-0.7056217904505311	-0.7237784650790438	1.1111481450019964	1.4475486753204592	-0.6480385708758101	0.19020444382695664	-1.1252658550999384	1.4528708822171463
1.0	-0.5695887459880392	-1.679981583729861	0.05922964038315358	1.5509106206914072	-0.9870715759101131	-1.3474226447260529	1.3728359249519488	-0.0050572738843582665	0.7224911095168947	-1.361257553374707	1.423438850652755	-0.2596286462914564	-0.20538106762663286	0.8974273874903074	-1.6590578529674316	1.3034072979304028	-1.4848482524639823	0.5877059718097034	1.2867413554298655	0.4525379934913362	0.8735272702762976	0.7041189919127488	-0.5024729518429774	-1.4792847234483715	1.179867572005183	0.1321668694047872	-0.06016345048413846
1.0	-0.08481808537045232	-0.2764104835705809	1.205676711251116	1.4805334968084258	-0.5247456377490778	0.0230229585045931	1.0529844388385052	1.4448371339883268	-1.829931868443273	0.572357873289164	-0.0015367541524311874	-0.5668685388356421	-0.2742141782326478	-0.12976922011849498	-0.6071638406078618	0.5759365150446393	0.009321828659225838	-0.11169095636675472	-1.0159406511803915	-0.12227293071525874	-0.5176559620832091	1.5876347915791535	0.38552696294369915	0.685905611595877	-0.2600260228678179	0.9100344394980611	0.33682975636295226
1.0	1.351003645249616	-0.13808557894546616	-0.44984026438473673	-0.18760309869315914	1.351429650323224	0.08669083695061651	-2.343409343060227	0.43339372530353293	-0.46947640671516133	0.6837900321225461	-1.030879209864151	-0.3774861767637487	0.7209770289878695	1.2608523328877874	-0.29229574364047217	1.2376037805393636	-0.3400020068259675	-0.40227611702123	1.197998481627675	-0.39578164557677226	-2.308451481681178	0.9357855472489922	1.7602829610345727	0.9496614484133745	-2.16855651299414	1.2019818747730666	-1.5364604157693276
1.0	0.47483797095207136	0.6099578449226918	1.4880485555591831	1.0963173587064134	-0.11647288872666998	0.014841946992374254	-0.14838225851441247	-0.28655447798627753	0.23597747233561797	0.32693725511479893	-0.8456873034037222	1.4999762478499388	-1.0411272199011	2.5986860969279952	-0.7712642082185249	-0.7385806753305074	-0.6423141806300818	-1.3265170511253963	1.002236030468504	0.49243250548682316	0.8229574085378896	-0.06920630602352545	-0.6242257530960954	-1.4738631951146193	-0.8240469347900213	-0.22763227420960053	-0.027853080599400996
1.0	-0.13771067081814048	0.6537972960269883	1.0928064685927636	0.3502332095522442	0.889044876142629	0.9582894365742907	-0.1998015708370941	0.1836904346603226	0.4961302964306848	0.31671221497502705	0.5574249511236845	0.41108515943687873	0.23603200854259837	1.6493073297019119	0.32875786281793284	-0.45374688951757025	0.9454738923403562	0.49774300744376676	0.4236865494706888	-1.36761885201121	-0.1840765718096181	0.11440574242725014	-0.5959685635829182	-0.813527942770605	-0.4527795375806526	-0.9392120597623262	1.6323914477709682
1.0	2.2779681088715638	-0.008398703059403406	-0.7134933806507894	0.7830732371553804	-2.7208193560841214	-0.5110502008200591	1.667193431864416	-0.5011285740402927	1.7765141883730615	-0.5581622427946585	0.04202704097675151	1.8131671955943829	0.08443118499221167	-1.8414442646190365	2.2702229361954545	1.1963620393958354	1.2942619854594286	0.6246958007707184	-0.7614136099594802	1.0111115845575545	-0.3141018741266628	1.355327612330526	0.6317693641672475	0.6962833594968543	-1.0804169535889654	1.3677535457631822	-0.4659593298664059
1.0	-0.23476495553877721	0.45415071117616884	-0.9841732033231814	-1.4878614890937014	0.7740296824312252	-0.25072505711508863	0.6219668640199281	0.04097290735437728	-0.7982303349835168	-2.045293449101392	-1.2328737615447294	0.6692171404600319	-0.7765782472027332	-1.3500915996892482	1.0975489143901538	0.4089362281672508	2.117102845099911	0.9196706237078676	-1.141007582598975	0.7811447549503798	-1.0163195716799154	0.1965660375663735	0.531998645135956	0.5661368968941467	0.8009919470448976	0.5221011070063535	0.38714892417204066
1.0	-1.6397558042044265	0.9389425339282387	1.5970141120448005	0.6388249158885558	-0.34509448875069043	0.9711213371080477	0.39628213966585535	0.3876729018174985	0.17596390535759798	0.2803469124311383	0.6417823680450669	1.7030421590962987	-1.9677050377536234	0.22036073438903425	1.0999228708003859	-1.080331704343401	-1.1099979373056128	1.7743648597644122	-1.1876465324205583	0.4764414891683219	1.6550171445269546	-0.8647606937697303	1.9532938607419352	1.8884350587331016	-1.2302374140719419	-1.3139147050846962	0.9276698782094812
1.0	1.2110434259076321	0.2947429611224609	1.879207965702418	0.4520142459162448	-0.8442356348234087	-0.6502515629077312	1.504414921098142	0.49452423293682823	-0.33905878608526346	-0.06430247160120305	-0.16186784500521106	-0.9565033563408069	0.574614774490483	-0.16314795953796135	1.1719770795879005	-1.1448827262981665	-0.8259353700912939	-1.1096868307982708	0.6698240737086117	0.2673715278944552	-0.5487902146495405	0.6619759500638872	-1.313417697487636	0.9576063965308422	0.846871927652537	-0.04967608274671117	-0.5910337647014097
1.0	0.20998028594660623	-2.296481466849194	0.19528525215484363	-0.07199887296817756	0.06089561469254242	-0.391337896036309	1.2782988352965463	0.33273507300848354	-0.3793044641386586	-0.49245421321730154	-0.24217774970757766	0.04516764086003632	-1.5774944403421851	-0.9728264308463366	-0.8103426377641636	-0.7098018381423243	0.16193201743770227	-1.1092503628544421	2.2726777558126785	0.4140182874728207	0.239203271767537	-0.306795072655559	0.36549505294151	-1.431371345315501	-0.2655356193869527	-1.1072682555455433	1.5607036043605411
1.0	-1.2090989561313081	0.006616996173483228	-0.3524562703114303	0.5872729059330382	1.3932966618936549	-0.8535364545053282	0.518398607960086	-0.8473372113364079	1.3588118219599385	0.0019358989170871806	0.26633232476530977	-0.15210537075444275	1.518455182687918	-0.29318904162320486	0.18493204991627932	0.2936112057078436	0.05888340250775983	-0.06192137942286217	-0.7358890978595776	-0.43237788340254113	0.4545134651272314	0.42202350807551076	0.026668595955129028	-0.7358138361261524	1.1987005367019887	-1.7583277252530563	-0.40768625031746847
1.0	0.8118536608117717	-0.5963330382689754	0.16803114185995968	-0.17921768792818768	0.49659717877497145	1.4295296820313788	0.6788018285305047	0.10279856896686877	0.8935984294065172	-0.16096395523247425	-0.14951227614400914	-2.1474536968864273	0.4385065258365382	1.211557663591262	-0.6067178797882583	-0.21994224122608752	-0.5591643189639215	0.2519058392466769	2.4266626742692132	-1.1186176077917669	0.33430636042864637	-0.9032136388403856	-0.0016220804756266242	-0.0143565031595175	-0.061659363958967726	1.823285042890521	0.02198307753846149
1.0	0.5497285800461675	-1.1142912380486616	0.5207817245572087	-0.07711447659131813	-0.6206937427302076	-0.430694898720428	-1.6194977000927242	-0.3282125027539611	-1.8751307767777996	1.080734842281942	0.8466402411650621	1.0836274019968795	-1.528788542511288	-0.5574617117888425	-1.1251203371872918	-0.6240860405291373	0.5512392138435885	-0.03164055499823097	-0.7453436447413436	0.6235978913329643	-0.30173448148919224	-0.6725596297220713	0.5193176417626033	0.18221295741904592	0.17205209052554465	0.6107542039323086	-1.051891986167372
1.0	-1.1031163876772332	-0.8321596531693184	0.7411652015648426	1.1583419810660929	0.5681021546440298	1.5430381548785566	0.4012619420851105	0.11471586044942869	-0.48927020477786537	-1.9181644316272777	-0.3268561904909081	0.26220524260006495	-1.752963835851411	-1.004100427785156	-1.5597092215534203	-1.3618154293867435	0.6391162506516932	-0.567680672473111	-1.1519362328219327	-0.33387208715039235	-0.802371229234858	0.8486247887568655	-1.108943912566781	-0.8840119057454928	-1.4290127871667777	-0.322288105772808	-0.27731621561119757
1.0	0.6332512049774495	0.9550185096569036	0.27216366189983887	-0.5503162999932425	0.0628635053387751	1.0260416548088118	1.0663444621244265	0.13422005134727227	-1.07285692428545	0.6977513901737337	-1.0483945174132818	0.0018004571072888142	0.2854753034072422	-0.7747038486787702	-1.0331723505701578	-1.7973130696439763	-1.3518025727187906	0.14895815892238726	1.0954795469966079	-0.5759426362382021	-1.0454316952586926	-0.5619538014295726	-0.5851563562505738	0.1472351620297856	0.6414894898082257	0.6985041622085224	0.6547648018538271
1.0	-0.7472476850589524	1.0648677304421503	-1.2646852219807496	1.0453263705010183	-1.2877619755423808	0.3291594129925921	-0.542788913427814	-0.3625862575756427	-0.31041769315609885	1.2063009913571632	0.9230269761047468	1.683581035479664	-0.6030979394971995	-1.8228961419150778	-1.2990885809635988	0.9294110736375968	1.1106247942871201	-0.6875716809689979	-0.31074724783625185	-0.16093956440107812	-0.3895753720587902	-0.20405606779172733	-1.9187220280502575	1.125839312940609	0.25652111706156044	0.4730959071965252	3.9276708261844635
1.0	-0.19524142037212971	-0.7090094904880357	-0.7538733032912814	1.358165888978645	0.5959567669905672	-0.11985344609152877	-1.4656031556963844	-2.6924390259622175	1.1305060874727118	-0.4638135990486126	-1.5127067640897023	-0.2833190015652605	-0.5488343816512553	-0.2983637017571391	-0.35372397465514954	-1.2561259369739417	-0.09088896381488946	-0.4954340599324564	-1.7302410512633877	-0.2524193574708874	0.8602143964075843	0.07756262575273248	0.22123996071083796	-1.6609982011764395	0.45165390722851995	-0.038704358592267146	2.2863671993249963
1.0	-0.38709421046640774	-1.1643958351777193	1.1720221940273627	-1.5786114980241805	1.7126209049911139	0.23782893192380142	0.2946813294214487	0.9901423906699363	-1.2670782985792917	-0.400803559604941	-0.8467250119985964	0.28750974871794965	-1.5703018387727083	0.4500003540224424	-0.9163338167498775	-2.56872327042945	-0.3372231381648683	-0.820242571807344	-1.5577619488148517	0.06973906181612119	0.5147819571108849	1.1687473763438834	0.40525658391246794	-0.5730917927985015	-1.1093549717386537	-0.03024498335887773	-0.7458557960024383
1.0	-0.8194926374879538	0.2337269657278613	-0.7592406204603522	-1.020841895981131	-0.8007471245025527	0.31775785717873734	0.4365484442382731	-1.2350051509033086	-0.8026416816470182	-0.2569629494139066	1.7157703113110805	0.4601160105477717	-0.04057062844015495	0.23345136614084838	-0.6857370208865443	1.34201136544314	0.1586642003804772	-1.2228049123390534	-0.38036153032411585	0.1620989353038217	-0.11327833320020518	-0.0013145929684360608	-0.45875185734048246	2.6930301693367444	1.4447258612032423	1.1550782357651905	-0.5049918605991611
1.0	-0.23244749638744486	-0.47867954614095415	0.5321462903440066	1.2809084219121059	-0.19211139266106747	0.5677360931344205	0.6033019772224776	0.8122705033777479	1.3731475015902042	-1.372098645922161	0.6549120394040007	-0.8153564415726712	-1.1258570833650707	0.580435589686431	-1.0123708620713712	0.34530811606191136	-0.128340608291278	-0.7523268992489736	-0.7317745878558016	-0.9886433491387276	-0.4148522926940471	-0.1682928181681365	-0.2147814085748467	0.248425498267563	0.37924074058383245	-1.3854574073419152	0.9235491438886977
1.0	-0.9899086665291769	-0.7698611630677941	-0.2602622447368892	0.06619473465512117	-0.9708871152112296	-0.3535356533333986	-0.4387121388809913	-0.2846935422744136	0.5205156378141842	-1.944228916317233	-0.8364760772002063	-1.4262005405055254	-0.8125610739554685	2.082321011067503	-1.4311502359781136	0.054062158523654515	0.7570226353526168	1.5244126285048376	0.5118196682729207	1.3798116812475714	1.0022123106138854	0.02416720002618566	-0.3028280014961467	0.34537768754310544	-0.30289849603195185	0.9466838331476991	-0.6835370871979867
1.0	1.2716142989770538	-1.2396647104061986	-2.1769272141433	-2.1457404239633773	0.1385897587944099	-0.314888988078935	-0.8291061380809053	0.13187403866870712	-0.6608889211255121	-0.22950660783864896	0.9158977516015061	-1.4791018630255472	0.6571755937792753	0.8919700524459206	1.9848989763642808	-0.36137237763115126	0.5823747445250115	0.5344451498687554	0.3115237995084677	-0.35154268334439837	-1.387247822310901	0.2699791150864994	0.3384811556792197	0.34341248497424687	0.4842943005635281	0.15362305705814247	0.5006968065823479
1.0	0.1775869755246749	-0.07858005450116481	0.3894006896392148	0.0952904160709778	-0.029894237816168363	-0.005260211590440647	-1.365651073359212	-0.17011053963898584	-0.7778157856597061	0.3352213093108394	1.5894053563669064	0.6872854036214229	-2.5769579147553827	0.7624123717385862	-1.1346347100079868	0.9674605687682655	0.027220804938146083	0.7748324726613935	-0.06136196986675653	-0.7178192779740433	1.189691102803234	1.785472618360722	1.184734028953738	1.287744037376227	0.15610976551638617	-0.7177821586684576	1.9623590125919887
1.0	-1.2229170016057027	0.4419045516990719	-0.3683626125467575	-0.15147323544551436	1.1168699515549918	0.7846541755466957	0.4422340343480087	-1.2459609903746416	0.43701106451091015	-1.815201546999483	-0.2403309314716723	0.3749337896668971	-0.987119698457494	0.23016269386914667	0.5958012971999901	-1.5466419327553458	0.9699253579848957	0.43977945746998814	-0.1396171121681848	-0.6240658157402121	-0.23461846099770137	0.7714447554110481	0.2549266470080783	-0.41969517499775943	0.3440074949903033	1.9216852922168968	-0.7001062867737669
1.0	0.25807917414474785	1.6208608184296787	0.518803506430191	1.64516210379666	-0.8005242064356316	0.3665694201257317	-0.328295255453679	-1.016992968845885	0.7121909883471003	0.20813464690017647	1.732024511003358	-0.2294386820935165	1.1824415372249852	-1.5896047869585752	0.5544673940862687	-0.5811105414331502	-1.096803102400766	-0.8268461606238277	-0.1845929584111952	0.06250176757833775	-1.4896286033752015	0.13318755689758913	-0.10369246368475056	1.6424476775009322	0.5608154470782571	-0.4018000927458004	1.499603622283748
1.0	1.1394547447190653	-1.3529856887446206	-0.09890515276975767	-1.0135623104262421	0.11690057466282283	1.1644538077455509	0.5922275626057601	0.3675715848712757	0.11070936025750057	0.6307057615211971	-0.4413411538401367	0.05881330654496527	-2.2105961178063103	-0.9476299170566427	0.4998468340163992	0.4801142722752337	-0.1974995560746043	-0.24050277059995537	-1.3629084203604553	-0.17274704284883702	-0.314188731760454	-0.14568523538049277	0.5703724646810704	-0.47081866191831245	0.6162070194442119	-0.13376089752381354	-2.3384090229480865
1.0	-0.16094412806772904	0.47876251815173493	0.6970858820829412	-1.075906308077246	0.12926808550468538	-0.4679643579938765	0.646698607719477	-0.296209152055717	0.5181196907457357	2.3620002175264894	2.484728941298961	-0.41237503322252667	-0.8155133271825278	-0.6822309709542846	-0.25649004353732985	-0.9090735185470733	1.2041316121069376	-0.842679426805733	-0.49469043130210605	-0.17367871829534873	-0.5628073814791942	-0.5162021803553367	-0.7984729841863845	-1.648858738892234	-0.3988105826655249	-0.047173591839028396	0.1494520583322502
1.0	-0.38047633894030286	-0.8529436568331946	-0.27158624142755994	0.06942720645015722	-0.48275517504177884	-0.584167623689225	1.5069655841538763	-0.9820730642292972	1.7611595026685556	0.8073903563291067	1.3491433183895851	0.9655430385274364	-1.5375686750663577	-0.22355198953027108	0.02872665857301356	-0.34310065383614313	0.4699799735742019	-0.44169292376467345	-1.0536972502062043	-0.09768731090979992	0.14879595911121807	-0.3486649373801224	-0.6993085375282645	0.7706333009330689	1.1209978763812096	0.6477393914584314	-0.2040778172734859
1.0	0.2500197603280908	0.8898985332402245	0.09463882920587369	-1.4942626100834189	0.5447860858434477	2.08970167225482	1.266009776847782	0.9878412479175913	0.5200251525584587	1.5972107113796983	0.6641799646745482	-0.08114013106960799	-1.3903281674469719	-0.740706412259044	-0.757624376938714	-0.5464362659920723	0.7796191676286374	1.030306842092816	-1.0176155550779742	-0.3804818897496827	-0.2873580285612679	-1.6270822084633598	1.049396110403141	-0.36432540000804575	0.4520689530584333	-1.006691188105225	-1.0745953103514114
1.0	0.7526496222294662	0.7780416700255796	0.9023181921597443	0.06467225031028996	-0.8746421411750248	0.8708484752634447	0.9080904804460148	0.7876842143021119	1.5633168315420363	1.2183121003253667	-0.5826032328633668	-1.0135238389860246	-0.7933260381016575	0.1829564002934766	-0.354961020643181	-0.8684477852638701	0.25955353652522173	0.1791316916773764	-0.5187975937746893	0.4386043367102096	-0.49420183702427156	1.655773233174763	-0.9594116753650839	-0.25394650688884607	0.5813237742112868	-1.2611825791895501	-1.1051514459961171
1.0	1.5583490182617952	0.19231856219874838	-1.3683398923385635	-2.244362488224905	0.23931559534745334	1.7419729657483256	0.7269488469593802	-0.7863897806037965	-0.7397476668568301	0.3267777162048861	-1.894897537780883	0.38009953477010794	-0.1004912110199437	-0.29376222454843914	0.2473124039792625	-0.3548078426653356	-0.2586557994954415	-0.18172718770509924	0.5935843256614263	0.6313886662639732	-0.028010853623288697	-0.8255421070086116	0.9304628299334136	0.9710449210977595	-0.4609200059390631	1.299612271669433	0.44727574671844095
1.0	-1.48752565265373	0.8685892834130046	-1.5864872360102764	-0.08943768509369779	-0.6785896652981704	-0.48926675940924974	0.3017187183345585	0.7900364266362807	1.4483057610906827	1.2249506486426367	-0.6769105604188738	1.1129177757704771	0.16836205258607545	0.513396099504752	0.8584230870936843	0.7722333198492307	0.4676464761566575	-0.32770700184671314	-1.6056023632921776	-1.5820523020708117	1.1233412925321948	0.46091997343808894	-0.3021879088742331	-0.6959171847474352	-0.33822914545414895	1.6313097845232418	0.2330081778517174
1.0	-0.043404721922625324	-0.0043596498752959895	0.10781298033871543	-1.027146807412323	0.8779645733834731	2.648842556491848	-1.0507950885186854	-0.5145070756116366	-0.3918659207804177	-0.44521245589727265	0.6679953934591036	-0.6977504162158462	1.0329971087587342	0.12313874686079784	-0.02811561811394038	-0.5827109552325026	1.4294308966321185	-2.3128356968839223	-0.39871099097372664	1.7737883727847699	-0.32144322904188344	0.19236609678928043	1.9602188092270787	0.4920963615009949	0.5753017069794488	1.529872074399139	0.7056900248604058
1.0	-0.02752227335653097	-0.4362940602339288	0.7342259618375521	1.4607650972159987	0.07107502966564405	1.3101148929463662	-0.8636721316634474	1.74355362609231	-0.5558368941676801	-0.2513849307298087	-1.1603825723459793	-1.263544009747528	-0.572024299627347	-0.43472097128937215	0.9715873080663909	-0.5475038916227728	-0.1466240144873089	0.9001001282583078	1.140098758425426	-0.3181116704614982	0.08138985799091655	-0.5460241816405255	-1.5610769977974475	0.3185457531572834	0.13057458674530142	0.8080767210680337	1.8844920484228171
1.0	-1.4160038175468743	1.3403820550416707	0.8069142736794308	0.11849054027040154	-1.5206952609517925	-1.0983470802733075	0.7476493117985187	0.7897767437380505	-0.4865315711673247	-1.2898608467409265	-1.012795749854933	-0.04483938937148354	-1.1239654659001077	1.5736316518001248	2.3310350350249056	1.0035972431395	0.2159771018732293	-0.06976885940419186	0.26171826917245916	0.8344293450979662	-1.1599997172032426	1.4476573990873127	-0.09447335870029734	-1.5403192880475272	0.3321100515892495	2.8533520574031326	-0.04102455199522364
1.0	-0.0047546729865264	0.9888018580995447	1.2800584818222398	-0.8242361696554569	1.0428622710095814	-1.1963082328936872	2.0606806102080077	-0.490462996399043	-0.4804766830875096	-2.083033289785789	-1.0695891601413603	-0.8974274145093655	-1.0383453702051981	0.337656997379116	1.3125399052803006	-0.059280772427281074	-0.3088237727857417	2.3123086472316667	1.0189397925001193	-0.2680513636138788	-1.4606588696821985	0.14472992588532915	-1.650600337832931	-0.5398861319646318	1.015798330284207	-1.218497275343254	-1.7204074393143995
1.0	0.3202340690665072	-0.3695324381472183	-0.6593656333515862	-0.3294832387066881	-0.6187437984593221	0.34084893964398905	1.6345235929506845	-0.6092337658990761	0.4601109379210461	1.000630105209562	-1.1103305623377837	0.5774356007664309	1.2300940971175451	0.7671850875256806	-1.3722399486359627	0.17045548640841754	1.0069259165136974	-1.1675868598119852	-0.16125799277775116	-0.6335134182073454	0.2089893919967319	0.9344626890080384	0.30193089108327803	-1.7346237019890727	0.2949214387467572	0.9317216656654682	0.09889049556707533
1.0	1.7121288346973225	-0.5761710132203118	0.5554555583180858	-1.269823988797473	0.03635841859204005	0.13881969804948008	-1.6874872607744975	-0.38881444436884965	-0.4074772683228301	0.3427766945270937	0.5687174288878046	0.4503987938934097	-0.3680561080742246	0.01167686557514502	-1.3188814556504873	-1.093797227721537	-0.3768746591271457	0.5804908786813078	-0.18557902505287957	0.16185848710910106	-1.4287566094172213	-0.2516693066277609	1.7581810702470833	-0.8052143323227701	0.4956131290215861	-0.16874261075580166	-1.624045929936795
1.0	-0.6324424197185685	-1.2112670513097796	-2.5651808357039463	0.783426178755558	-1.1184281890642491	-1.06141358719271	0.9565502608514453	-0.13789313843453713	1.3454002513861067	-0.7113531436331668	-1.3552083881464687	-1.1030223256058873	1.603882165199558	2.2135011885965614	-0.15820014621901082	-0.7668875733733953	-1.4568639511424832	0.8329734547075051	2.071131487642696	0.913489962929304	-1.7121930581974352	0.7259218242008694	-1.0616051852218873	0.4987148545441547	0.2578277358877353	1.1041115530802683	-0.23337570267644123
1.0	0.5053311150062632	-1.835644143778653	-0.28569235496256035	-0.42327879650305705	-0.4856603963280072	1.435870270399923	-1.1671928920251728	1.3582710860808125	-0.7968374100417367	0.41178504504731545	-0.8264469777114779	-2.462854828738837	-1.4998620586624811	0.3393478902363221	0.454361921617568	-0.9592134568679223	0.6740076001276787	-0.23749018643767136	0.6242190490858059	0.252323521712811	2.126752375588815	-0.36039390773441754	0.7559933748769304	-0.2933539274898983	-1.319473652037888	-0.4129219267118209	0.8587484475979249
1.0	0.832141089938473	-0.3582106522674271	1.62968798763758	0.3940399620478285	-0.10460950292637836	-1.0853451465239232	1.2657909188433885	0.14127869325778478	-0.9897665937489026	-0.49400419465932965	-0.4493388209810415	1.019394681484546	0.49791440721057245	-1.3605599093982823	2.195368937141358	-2.8872139725274466	1.378493496335401	0.5724566063701105	1.5884198777905656	-1.570229005013407	0.36066163987378713	0.356697117299162	0.6166963346690222	-0.8048048609541154	-0.5178977398408174	0.7267515732443525	0.23454671533161198
1.0	0.2742407496504757	1.537322020120578	-0.7423603463716492	0.6750684932464324	-0.36249033445176393	1.2665997221653689	0.3080400340826995	1.2759056585794122	0.6227468714749733	1.1581533512257067	-0.14324737017401318	-2.1498525038877525	-0.8347353852852207	-0.5400407644272427	0.6742719394306399	0.217877050875549	-1.4147529215707464	-1.2481102652856446	-1.4987278550756142	0.1321113776692184	-0.29851703633091325	-0.8951070736602459	-0.10952030715291759	1.2402347696313227	-0.49403248493217317	-1.3458731118567684	2.8157391995538004
1.0	0.4606485005080567	-0.14323840384439	0.1331884436188912	-0.45715769136705137	0.18544800158305216	-1.198266983748294	1.3521707518258639	0.8400315889945084	-0.43402685545704295	-1.45629062584926	2.4797296266815283	0.7860958659680635	0.7660547767258287	1.1416686618885863	1.0863657704361676	-0.8173179893844228	0.6959506619066778	0.12551224920276732	-0.9399255363166437	-0.15138771446614144	1.2814859251114228	-0.47815717717542383	0.33856202850013917	-1.986482953376579	0.4991352635477967	-0.8210673947629572	0.0670936459840659
1.0	2.3816276521474613	-0.9127464057926941	1.6144685484982968	-0.4550093569239326	0.400839507942863	1.0636150508830737	1.8837307787510162	0.6222762199526637	1.0318797466554663	0.44381795797711526	-0.564858031526805	-0.3464933118073818	-0.13801112949645908	2.157763005029644	0.5423407510716389	0.5368957635413516	-0.19830749223015445	-1.0205876928278406	-0.1781948913606156	-0.4587109381390014	0.06539564498117312	-0.10086072106423917	0.6920718154443845	-0.8416901792344958	2.156123314763342	-1.982022467430271	3.8452515072916755
1.0	0.07673821283454364	2.90748610638274	0.9043364062772987	1.462506050269519	-1.4293641331358786	1.0566178373840753	0.05096042750862732	-0.6785342494577283	-1.6802171157622343	-0.26980354840535553	1.992951789078508	-0.10821800177129318	0.8017616110801997	0.4657423501827219	-0.334775589301491	1.5414903461717073	-1.1490998121039406	1.3523505496293537	-0.9851616327652358	-0.04199510810084347	-2.0411048696940934	-0.09735439498567425	0.8075672980806237	-1.020112391290756	-1.9863752976026072	-0.4046642047306046	-0.6429486411565245
1.0	1.3688495593051528	1.804433676502976	-2.223898529225049	-0.5096075117500505	-2.379793732723062	-0.043386692074939746	1.279075261449788	-1.5202357297626785	-1.0087296357695563	1.7867578844768104	-0.09039954146677462	-1.840731254692129	-0.13940544727830106	1.0486256625020158	1.7893154855662259	1.2754865145750225	-0.5755048881223468	0.8110674060292246	-0.6412659174563582	-1.0953325561828113	1.0549578855265545	0.15633061951837673	0.8255036430665545	0.6192198612162061	0.5700399094683128	-0.4517948102894992	0.14101647152157895
1.0	0.37347533339535083	0.9149476687705623	1.0275146735775895	-1.0164062250642127	-2.1829225224144695	0.9972681761628659	1.820734099635883	0.446724128866243	-1.1425202266157053	0.3056783317050991	-0.3118052765873081	0.16587400100598904	-0.6207979980670127	-0.015267835283121504	0.5350731095288186	-0.6535389831824167	-1.2926832993774748	-1.9470946871863064	-0.16956702756017125	1.7512429402357248	0.5814694925043563	0.40436943742938586	0.3435044326475631	-0.67179876056321	-0.954889438109965	0.09476721429532636	-0.9173946815879997
1.0	-0.6761218447502121	-1.9825772151886374	0.07386421577858183	0.5788936149535605	0.5806529635027046	-0.7430299928166012	-2.1279525388482083	-0.4676588583819963	1.8607503100484721	-0.5871266025917122	0.21983662642240057	0.4975881633882245	-0.41150478129086965	0.5613356442967236	0.5843270945980997	-0.22015188268901775	1.4906955070558652	0.5004320290370646	0.023363539171030137	1.5384618830762589	-0.8968738583276343	2.514714882438524	0.9917455444858496	0.8558472104856336	1.0854486349806909	2.094482810594379	-0.720046060418294
1.0	-0.06779794348115793	-0.9700344469728007	-2.3882176266034096	-0.19522888104699584	-0.7853431642217139	-0.7361994776758594	-0.6793174532742596	0.57748469085718	1.261495593392485	0.2558056017700574	-0.7946109284097591	-0.6944473198742006	1.4392136472853265	-0.39839132248249487	-0.1811711848582828	-1.7839532208499749	0.042669495458999465	0.9275864242268258	-1.670531134594314	-0.2532453990974902	0.7082444918897035	0.375002052388615	0.07847334866465468	1.870394555352365	0.984777742487142	-1.1678238662570686	-0.022691309101442333
1.0	0.6961521830648927	0.4360562726012633	0.20564004214611684	0.2788537823403768	0.5578347495538266	0.09871853147701541	1.8372942564085064	0.061751240185686174	-2.007235136779822	-0.6068124182241232	0.382333496157389	0.3766553156404019	-1.1767718996169223	1.7351673474013745	-0.9500887340215913	1.9817658305067107	1.2582083912855384	-1.2156086887850943	-1.860347798230264	-1.2475490698397609	-1.5392463245774033	-0.010601618126795125	-0.9695372377011997	0.5533691767127681	-0.163853829769373	-0.8534162516886686	0.0636073720819922
1.0	-0.5600900640664124	-0.1622818074243662	-0.1953479875993651	-0.833707005998682	1.2096438801760148	0.5952995791039162	-1.534571313909254	0.3073378493318686	-0.5996986790472845	0.6310625653736378	-0.002780153659758104	-0.6696193104065348	-1.295883402378661	-1.4670675057911666	-0.08956121651335004	2.499718921390428	0.22935876064465974	-0.6410354733201854	0.9143391165249269	1.5597913036355866	-0.45260949628371666	1.4666563921011693	0.5103221865967292	1.6763180181811013	-1.8123997931265927	-0.44735634965945076	-1.025511231730934
1.0	1.1235925897382226	0.041894290576905614	-1.0756331253604383	0.48118675737119826	-1.0177643672173287	-2.497212877544064	-0.21370910617704125	-1.35709904224207	-1.1964796191447293	1.1709725080719915	-0.09069495968883762	0.22344390470233508	0.35915891790286886	1.1273836640472694	0.5322482954346776	-0.5932541038992116	-0.645655135695501	1.3998651095740287	0.7811460402183907	-0.6491642727199654	-0.8669886632263775	0.9193100568144394	-1.3567580640779418	2.7316975092736615	0.7928867124729819	-1.9884915304238726	0.3033092837704701
1.0	-1.0200503946430646	-1.2280559699740017	-1.1253992503012964	-0.8877931263342583	-0.29118347441069736	0.8975861248564201	0.5183629022291854	-0.9908833450353679	0.8287653476238935	0.39314373197110364	-0.07357420355208542	1.1722806127936538	0.6545373933427374	0.05333675257841533	-0.6343646741046403	-1.4079295468638755	-0.4511454422338615	-1.042655104932575	0.8285239086090853	0.5812339010737764	-0.19559016047156252	1.1354031110204235	-1.1426907756725238	0.48909522178612996	-1.0233035348961232	-0.7462804445687	-1.3795795219110156
1.0	-0.9461737979980307	-1.2070904382811833	0.2840796590036996	-0.665864354003148	-0.3309224249966721	0.8300176249124306	1.2446715113215223	-0.8211773006860811	1.7004261020349953	-0.25684620174695766	-0.9243477623135963	1.0609063606568507	-0.10799401841055538	-0.4367898220574601	-0.17097481706721224	-0.29745138017515027	1.208677899594677	0.2929884709759474	1.3467174612664337	0.6780097502720911	-0.9372197167033636	-1.978226161915162	1.2993707594559378	-0.3443833845666295	0.24528686960141727	1.5412619902800426	-1.723156480517524
1.0	-0.8788961441047629	0.0943269211512933	1.1147742280212876	-0.14326340284732123	2.923095626772452	-0.6204173900790361	2.1479866484419663	0.03117439181046193	-0.7321205788519746	1.6626265090596695	0.3841781034355971	-0.45002903250069626	1.3264658217569487	-0.2967012324381711	-0.49553718182382234	-0.2192957421757279	2.2592482109167293	-0.3165149369757958	1.035523146679101	0.3453569577464327	-1.1730434875197926	0.8736746469218383	0.27740827475971247	-0.23097614251120327	0.14256106534760873	0.3233062261469664	0.5820940122231497
1.0	0.7946719289229321	0.172799251606597	-0.2529560044773299	-1.4752218118362528	1.3549444220472	-0.698382529219051	0.258437287671302	0.6472255819398364	-1.0975639187133468	0.7864734679265654	-0.5316039937502881	-0.17693991812577925	-1.9686355050671769	-0.8297781445287183	0.1718608994672784	-0.005466348685522297	0.6087269328552056	-0.18531946254005857	-1.120666931014992	1.6711388866039487	0.45910521343018507	1.4256851731322673	0.08115210735066528	-2.0605377323224716	0.7286956719644981	0.9607375471949668	0.4185124454269939
1.0	-2.8677170652053863	0.3051313143974995	-0.43589990903476084	0.9880719731108502	-0.8583279066287614	2.3984673642028986	0.40069476527756104	0.43337911586103506	-0.061636601521530346	-1.0233381467547022	0.12872306091777702	-1.5495454838249465	0.4251670809023572	-0.37030741534618317	-0.5026407976978354	-0.37426810290042994	0.1545719773265053	0.5480925733956314	-0.14347366576128037	0.34276092353952126	-0.10551734731048715	-0.11540184025377427	1.7290382846950567	-1.600349754573083	-0.5000612005457078	0.7293701859986971	0.34469322351023934
1.0	0.2662208768698014	1.3899768626027058	-1.2594829324849341	0.5124481811310494	-2.285417024832362	0.19515012009938174	-0.25691640350599665	-0.4505948512147375	0.8014414855277472	-1.0409707495916964	-0.06820125811517816	0.44219982283385223	0.09396565110127254	-1.4422409657147583	-0.6269312132786112	1.4715032286458283	-0.6521484206605547	1.227721941678013	0.522433331868596	0.13113402194689075	0.671647326347758	-0.46263166441136383	0.9200448101775766	1.0627365461176401	-0.389219992664015	0.7989944782692826	-1.6131477660810858
1.0	-0.9396096894715092	-0.13796310278650947	0.7486479343752305	0.25899251303787335	0.8672632918679889	-2.0086229717032613	-1.0840385703716133	0.7039848964143288	-0.026762068114173487	-1.375187249361806	-0.3053127827280845	-0.8313643677960278	-0.36330114625029497	0.3599602418968175	-0.8645906667593493	0.11636262250827925	0.8530673343236402	-0.8908574423638792	-1.0414211684568546	-1.8094501998469084	0.6631132875850092	0.7215472336857943	-0.5641669739805016	-0.7673850307101389	0.49473345732800367	-1.8440142148673848	-0.7424325225490636
1.0	0.3710943389703325	1.0940748702134104	-0.655455149337173	-0.12545067719320604	0.595347309912757	0.27275671152810094	1.6978540332303658	-0.7373446525611184	0.3238253481571862	-1.4081598271497315	-0.1444411337988962	0.1205910938215928	0.5257105550245388	-0.5180676201609563	1.7340880844689024	0.6466495657934646	0.11980263871713186	-2.799467785267667	0.45140475467448365	-0.051393320497570734	3.0875361154001637	-0.42203656707077153	1.5720942069782493	-0.04141713726793423	0.055634128920003814	0.0013859646534964145	-1.143605718895387
1.0	0.0577861426079962	1.0059849681133364	0.04988412465993502	1.2728973908358079	-0.9724582794724795	0.4523521085854102	0.6202532898713284	-0.5873796730470532	-1.9514971780128676	-0.1156662387989697	-1.4244565089046686	-1.451216326172134	0.35792868381226717	1.4979420578344866	-0.46219823044374647	-1.4631712538947124	-0.658983730418264	-1.2797251071983784	-1.4390207312867709	-2.3203658148299366	0.4755016675088852	-0.8629949310509607	-0.5650791444573718	-2.589134605677689	-0.76876625404869	-1.280596704553004	-0.7190483426797979
1.0	1.3885239450946	-0.6359459896531865	0.6065872992811693	-0.8849628510552068	0.31244893815072794	-0.07795872662696914	-1.301458972186416	-0.32780774527621187	-2.543800911875512	-1.2331647751635706	-1.27166537441043	-0.8926778680946154	1.0093014525881916	0.1871932236013619	-1.1816733688457555	0.18636240925643088	0.41847464595959516	-1.4115184596909391	-1.8449807471815265	0.4108372235125342	1.7375426195193877	1.0168386170965806	0.27181291693976256	-0.5511708318077464	-0.6750640005576175	1.089531168188957	-0.9350213451841545
1.0	-0.6561898611712772	-2.238742026646109	0.1374779873224459	-0.5815458963847017	-0.027307306417539663	0.08483695194222936	-0.3042847206895366	0.44477078095171013	-1.437361202265405	-1.3461431711033292	-1.4067028443950838	-0.29428148022909123	0.4284366794968287	-0.057440715986207924	-1.4052449876560051	0.013236502346825578	1.9934050195537967	-0.9037807057642482	0.40964187047016315	0.2930986053262595	-0.46582202732514283	-0.20789722392286303	0.3329634471834089	0.08746352088582914	-1.028526574938629	0.3201250540963073	-0.4286053105778341
1.0	-0.7580888680561176	0.6667193548679425	0.5089939931094448	-0.6662495561489239	0.9069771976517548	0.5342084908259452	-1.0538384748112894	-0.558577735591733	0.7212733301929648	0.16715183599950506	-0.5195432166075276	-0.8433105417504385	2.311035116509486	-0.22540186059155953	0.7526425891226218	0.8784890365594262	-1.5676199335425727	-0.818641009813288	2.3393991345365204	-0.9543008595451075	0.3716977341526847	-2.114023872395405	0.9763801536328702	0.637791529847087	-0.8986665089510187	0.007505378896790063	1.670691522165561
1.0	1.5339150303131106	-0.835861133021337	0.4856731479107758	1.2450539487376606	-1.2591912771585247	-1.7683768569901526	-0.8017950683489743	0.9621809872636639	0.4268362693687928	0.13162756227139258	-0.018918316319060734	0.9644501333991282	0.9931876429560637	-0.5804161266598733	0.5529922563784405	-0.3241260542959529	0.3800316157075907	1.9716646353247953	1.6476390768890008	2.1754335712611885	-0.25384663025410126	0.7006210203870212	-2.1537897792910448	-0.03835467621943989	0.814450960508615	0.17308784426950394	0.6592536992428979
1.0	1.0981566110438283	-0.6088768868353267	0.36285377745472214	-0.4055789760495015	1.1052131580721585	0.2734522283272757	0.3420142015774323	0.17104841251290198	-0.45815349255277765	-0.08277639838552268	0.10428065911952913	-1.7770596531549097	0.01875172056243334	2.068687459325396	-0.2508533469098564	-0.3986166219438091	0.6645695537665198	0.29284237591472756	0.012032430090420333	1.3740470153877384	0.8863296363305909	0.42989469010664505	-0.9101546611525624	-0.629309368854361	-0.4310186005841822	-0.41991475936470546	-1.2445671149845372
1.0	0.2673375346765341	1.4786165481107545	-1.3932896664878145	0.8780586866291045	1.768897573645737	-1.66433702147781	-0.008663994854121324	-0.604947156815911	-0.8528583524554604	-0.20684133550030975	-0.6909405130557953	-1.1671994769799048	2.1715312973272964	1.2092121493199757	2.027380060076755	-1.4004825332543416	0.5716036270253464	-1.4449185942391725	-0.0037601952695220024	-0.38040536036989975	-0.30436446782749393	-1.1362316497699156	-0.6012175364304033	-0.12903914327192342	-1.0969817702329507	-0.8466598501171052	-0.6245110868017288
1.0	0.2508923702108902	-0.3156699581309671	0.39301427632823893	-1.4267080806232804	-0.4412635320967494	0.641691898768335	1.75537006719956	1.2892002448442264	-0.7536844862067714	0.45736588974915343	1.7769559706704496	0.5339132120906616	-0.03379967104097174	-1.1143753720494254	-0.3487219358810039	-0.4487258404400848	-1.8262772196844286	0.009894563454460109	-0.29919359609097873	-0.33958566661685186	0.6203927207446845	-0.11759411907468306	1.1687854504493305	-0.7005168990806939	0.5522863952208117	0.4730279099330807	-0.5214364194296999
1.0	-0.7938051013604399	0.5751454628662891	-0.17679815911800856	0.874679173984264	0.9665316786932387	-1.444649913919259	-1.5629487965618354	-1.1400355868866179	-0.50209402254039	-1.3480315778094465	-0.46693855275054336	-1.7711095073824301	0.01761371955448046	0.5818424465468709	-0.612243537149342	-0.6154061578326748	-0.09136333060897353	-1.8155710343732645	0.28466658170782977	0.9764104334296321	-1.2575307313475546	0.04989984422096856	-1.6296462320635807	0.8402252446674272	-0.49242512970461433	1.0276418374777496	0.33915028501925887
1.0	0.13734212836950832	-1.1572370921403465	0.09047396687780153	-0.8739478750188772	0.41213475428107926	-0.8541456603414955	0.7256445412254294	0.31637542876047564	-0.310086659599179	-0.2666371058350748	-0.8086334583385628	-1.5832708309175512	-0.7311704639047112	-0.8000138219952175	0.34667717926504893	0.04288101719923672	-2.331878657596126	1.6082257551959598	1.9260838011212824	2.1727133558592806	0.416028856252821	-0.17526057128638928	0.02304516737308066	1.064991573520817	0.7423118758351909	1.5711898683949066	-0.9656325618954963
1.0	1.229254266343769	0.17782170341345663	-1.7698004237821192	1.1889757535345202	-0.7591355208828673	0.2694660599243557	-0.32487485626836593	0.060589539415565725	1.057364274201521	-0.23565385667698788	-0.39209262339254136	0.09350604501096563	0.6650957698845713	-0.04922751506219026	-0.7197189797754765	-0.8732019441386679	-0.0965095833057653	-1.5523885136473015	0.4727329620539519	1.0762650049420648	-0.7084119191844429	-0.31347638808817396	-0.11969480366649767	0.3119565967855593	2.218886459407495	-1.2203528165743966	-0.25815945388695005
1.0	-0.5537300109262624	-1.021414548521293	0.4663418312010363	-1.0200677787782866	-0.696477798012026	1.0627584206123943	-0.6640475640553708	0.9009589450163841	-0.8735131857371241	-0.39497710699084737	-0.021914392240840186	-0.27883173716754794	0.21536692577373825	0.7802181855920995	-0.6433611200737968	-1.175358558912861	0.3643229743869686	-0.8667053001283092	0.5562337371774883	0.11109993901177607	-1.1266889695449747	0.6209375588307102	-0.4131731588502284	1.234604758431561	1.2407800198668022	0.26785552290698095	-0.3110054194345749
1.0	-1.1481238534440568	0.5734264767929399	2.47696771660989	-0.5107217410897342	1.4115699405533617	-0.7770510611075715	0.5891275737616121	-1.043453112493396	-0.5707596063675051	2.381854437876173	0.532473198727934	0.472146791654196	-0.5766046950901336	0.6336484764659158	0.4180550921301286	0.01022481064485918	-1.3911673638532498	-1.9991333708764283	-0.4527143122828453	-0.3786339694323023	-0.843556131531104	-0.11768526698670076	1.465964891562836	1.4540760637978747	0.4798496731711688	1.9508772756504376	0.8260361100280196
1.0	-0.26800235130674643	-0.14115324444550012	0.9218295398037246	-2.300675611250838	1.931222468243905	-0.12894348908482	-1.6654498107650206	-0.000841487572569881	-0.37549022952093125	-1.8951057458111287	0.3575891387160754	-0.22564850694941338	-0.462822993796919	-0.5977572002145166	0.9513443886563553	1.0172923871394142	1.4058880081658176	1.88686199435862	1.1882996852343637	-0.47046842798226784	0.21234805374172197	1.4225954014506426	-0.054011665128076765	-1.1291766145765054	-0.8584564412650574	-0.7647914800411567	-1.2600041424685315
1.0	0.208253163286461	0.0006943086159346101	0.429531565703937	-1.6772004713738144	0.5233369954855576	0.07280569624782884	-0.19831861475498258	-0.11307895780660339	-2.1976471255583103	-2.2849537210038102	0.5587745070831883	-0.1892336908172482	0.6129697580061201	-1.8988034973105392	-0.2248265325014256	-1.0348827519026955	-1.099707928032719	1.8477026055305863	0.9154830098815019	0.579193929716391	0.24600508319899705	-0.47134269093261694	-0.32370856433322853	-1.483497915530379	1.0617939877949254	0.3949699479769665	-0.8480033419551843
1.0	-1.2399848503715827	0.9025840258296042	-1.0003811779963925	1.198611111136417	-0.1586429520888098	-1.497268459217495	1.4790985478836027	0.41012756223645197	-1.1545195089825933	-0.5006160208650543	0.24340520909526353	1.3985982045803727	-1.6941152409068252	0.34988430896856404	1.1254840153506325	-1.0244579420398938	0.9445235515873754	0.06553672503853929	0.5875653655141385	0.4556976567389467	0.6289240511538844	0.6855533038504694	1.0472153725442215	0.4107775699012884	0.013279094017503204	-1.7088752244444745	-1.3267476170003152
1.0	-0.02407908084150714	-0.16983463800101403	0.23118285025819355	-0.44158215332053996	0.5551690242380222	-0.45902691628244746	-1.0713843814674489	-0.769623176851163	1.7590201254152376	0.6387695180377063	-1.5078152930680515	-0.08680771144465338	-0.3023461245399273	0.768192485875473	-3.0305366223070003	0.12902732397713393	2.053944646205056	-1.0488088237867124	0.5384056837795725	0.2558209854490335	-1.4126573971130145	-0.2542215653172277	0.06208067925200681	-1.3317078945413572	-0.6516130021907685	-0.760363173471945	-0.39669950797735304
1.0	1.3557619730794583	-1.06147074831139	0.44291645916941214	1.5562119854665517	-0.4316020868497039	2.2232627964728704	-1.026369942260751	0.575652950144273	0.7902807720038736	-2.5450519759967802	-1.4708680916165875	-0.6337812606383917	-0.7076733284985643	1.479523957360619	-0.40994580542558584	-0.31477393728554626	1.6412423179021445	1.4846792883584223	1.158949387798632	-0.09069309124749281	1.024391586796346	-0.6233916622603325	0.5277445794611674	-0.7263831309861936	-1.845388861417975	-2.3923427757314975	-0.6539998178082811
1.0	1.1997530476236944	-1.3230229662309456	1.7909400218148972	0.26960260521418866	0.7166705739425905	1.2584215439858306	1.4760804831307601	-1.6917316593975371	0.9090466660457552	0.06969656889817036	0.42415914234612356	1.6588258079794787	-0.27720275140251227	2.5063209247109404	0.26375615407467357	-0.41834021931978	1.8241511541640725	0.36946264585927296	-0.14574525392541038	0.6723804376963297	-0.9153465117540106	-0.4314614797444731	1.2107734215170867	-1.0030243943147552	-0.8811901822524936	0.45009551504922063	1.37237746251476
1.0	0.26363883153495593	1.5441401165670103	0.15145664435233466	0.5844615243514005	0.5689536954917698	-0.9848424204075634	-1.3580440841473393	0.3004784269012173	-0.5584373716796129	-0.5161788794794104	-0.8787136030875463	1.8466266856701004	0.25401281290522787	0.09196954551060788	-0.5963003986500995	1.204389293817355	0.6063295444376751	0.7294432319446144	-1.1219538077681497	-1.008261746293769	0.08710480115315129	-0.32849555133571995	-0.667751166359749	-0.36407871099135375	-0.23100496511534283	0.4689859529000706	0.023257432149881997
1.0	-0.28718342572562666	0.37620551487430903	0.17809471787717907	-0.3805172316508757	1.502335314165366	-0.4045410754377259	0.5316932726523982	2.3358095117357953	-0.2431395632561709	-1.3462215162439164	1.9976085695082655	0.32264221886325334	1.987666501831488	1.6053989134012647	0.18949974798849006	-0.47535907522292437	-0.6053528796256052	-1.523668727907037	-0.5858782335807218	0.16981873079357482	-1.076622191435044	0.03324437851464114	1.0392251459709543	0.9414008961222767	-1.0659989041158169	-1.015678707786359	0.4468253291168643
1.0	0.7190444750967051	-0.2095484798987031	-0.7376787473771614	-0.5461538916116115	0.04256295057912893	0.6607974825989038	1.2057632039863522	0.5374107448683243	-1.081426612422671	-0.0023966557635467407	-1.1724697470567693	-0.3584561002464343	-0.012450440048623806	-0.9024334009634598	0.3902516570698413	0.24755335102626483	1.2226551395149459	0.11958806661087094	-0.03734024312148692	-0.5796317408155699	0.09343467767944104	0.24149913361965236	-0.49552954349178835	-1.0191520238115568	0.043350904734983035	0.5369737423745524	0.21239394452217297
1.0	1.8035497062508832	0.3903508794058317	0.3579893262796193	-1.5688996027612137	-1.5372275598916814	-1.9701643472396226	-0.19384402825981858	-0.02339576876700142	-2.163574421395443	0.02273321580361511	0.5532495857508538	-0.7276508872477306	-1.472710848264494	1.3136659481152182	-2.939835316253431	-0.5446321975791312	-0.862939724778614	1.5958662461479038	-0.21462122348969206	-0.8230786701090093	0.3471617058258997	-1.2812977567845172	1.7095575427351548	0.10129258815234868	0.6802558148958476	-0.46013947245597914	-0.5320866023509221
1.0	-0.48064889151547524	0.4627120291436062	-0.2822812804095283	1.0058228618484881	-1.8563600042569024	2.20827789474121	-0.08320955982625942	-0.66146812410843	1.0756542304811627	-0.7510003509322878	1.2252231710278167	-0.11658197357601008	-0.4604189833468266	0.3948708235772309	-0.1350199173742603	0.0981499026895047	0.7319297148426237	-0.3805561596210243	1.828402384965303	0.8638058184282035	-1.4162602067726446	-0.29225654173336635	0.4053178642249431	-0.22726392611876925	-0.36059096085898756	-0.5490790332583847	-0.6525176654791837
1.0	-0.6578930329436564	-0.21812180552778695	-0.28618518945224486	-0.5913370177082536	0.5063021741003987	0.8073200379797766	-0.5658082061562415	-0.18282063222553838	1.166168207176777	0.6489818770437317	-0.3186479970700031	1.438908202585276	1.4093115618974736	-0.42474317083790025	-2.2243148520036766	0.5585932520334029	0.55758079382426	-0.6718634384187294	-1.2389983206662414	1.3346096074187346	0.19706833413283975	-0.5799057575043296	0.09664008246219509	-1.0795237106690805	0.21463690022888027	-0.1958532538105419	-1.19605896598423
1.0	0.9732052347532115	-0.7231725846284209	0.24186129996098832	-0.12765193241084516	-0.14901900615259947	0.016935509714472538	-0.3384281836960525	-2.0094931410462262	-1.3786618969684041	-0.661030674053234	0.11652333023278055	-0.12493731568003405	1.8401916357794375	0.08366745016682821	0.1076814156460764	-0.6314203101561269	0.5056105146518898	-0.8229476155270461	0.95085157322355	0.09457664710183147	-0.11382458783840071	1.8647439527107752	-0.8215632176406301	0.9026574666181397	0.867505025810598	2.217511757642972	1.0569233771436501
1.0	0.9854247778724732	-0.02024426002790715	0.4093819594956106	-0.870874078385691	1.1025131641256491	0.5452010749654781	-0.01153746262768212	-2.1683547886794154	0.39406735337964277	0.2831224909493889	0.05827241064399464	0.2910599310995601	0.8072019037530116	0.42030258132231996	-0.20412426575876777	1.3102302586787735	-1.0714666456813733	1.4035258214485042	-0.6682146389837238	-1.6822924686757623	-0.9710173514908932	0.7567479410589306	0.33183758030081856	0.395194337705701	2.2437403598267363	0.4921588924495023	-0.9237894511222378
1.0	0.525525687031885	-1.0977837967864792	0.6775721910972939	0.13413106289843918	-0.5777948697648732	1.560035603566872	-2.7610062915155598	2.2886846197482127	-0.5672709664606977	-0.238163004600333	-0.025538092428020544	-0.08265362825727604	0.3049058312690243	0.28954896233222566	0.7457871353341117	-0.015313306102886644	-0.11421521646783565	-1.3874037190360322	-1.3235400665994859	0.6252351235800399	-1.2120156865857157	-1.245218083135864	0.09233139482950932	0.6994728356492539	0.015717205855348505	0.37480819828949274	0.8424381519269942
1.0	-0.06179694040573411	-1.1463073700963617	1.6353174392640266	0.5789067077912045	-0.07346094732441301	-0.3022518750475792	-0.2764098331511952	-1.2509150629503223	-2.2647297372195774	0.6151695996898705	-0.29416221304448964	-0.18262036573096674	-1.7525953746999774	0.9567261429686863	-0.6246368459170478	-1.4471499589724968	-0.37090027555691324	0.9109395478598495	0.32803942093082095	0.012552775092376537	0.5486530731471944	-0.772365694121452	-0.24086298437942455	-2.4338161343324076	-0.42148091909478713	0.8650175746312913	-1.2548693206023167
1.0	0.18067618978970845	-0.8960351185321562	0.5286349751200012	-1.6211965833537851	1.3227975990073184	1.5251705764324048	0.6452702597765092	-0.2370353205112885	0.3766024288790876	-0.5223217154055673	-0.5328195967977591	0.31873536922085094	1.094728902116936	-0.3258914331450607	-0.3573470869748519	0.470011796246156	-1.5243864030269572	1.220223966659894	-0.3564799977350841	-0.12988943955642454	-1.0164931269862463	-1.4235086627889617	-1.613856663562595	-0.33418445306006245	-0.16417769820662134	0.24496680655401215	-0.3090331463548015
1.0	-0.9949538859538299	0.038007933133441744	0.33713830210632906	0.457978639814886	-1.9123663956044947	-1.7569207115495034	0.9452468131449697	1.8710255740887654	0.5386657293203373	-0.9031620338680565	-1.0581049634018453	-0.44786559451751856	-1.5776849811408817	-0.460234505222296	-0.0438369591232177	-0.43017104127859623	1.1260446103536448	-1.7822953719317227	1.1287240176268316	-0.4862270790500268	-1.4261467804378765	0.32882336035001086	0.44111898689527185	0.4768513172382919	-0.9348935176967266	1.5812861671471417	1.7643788665011604
1.0	-0.3733824471577801	-0.02097012850083775	-0.21348345440671493	-0.7199492540751384	0.8032759354169784	-0.7647333914889093	1.0167918767882747	1.1496282413998107	-0.3222376332414349	2.630060831194693	-0.23502355697954821	-0.26152760871844744	1.7167396134452777	0.45055391005911427	-0.8219119536588786	-0.8338277764475915	-0.8173320099627616	0.8470272065611282	-0.1274128725267364	1.0751568065083963	0.3000144474697508	-1.1933898573681683	1.1494287337127074	0.5002141702215704	-0.18950063001049763	1.8087046464411256	0.9337475698691323
1.0	-0.27971123044632057	-1.377215594294314	-0.4873383295895852	-1.0377121617168887	1.0675265340962465	-0.18626112926093533	-0.40721362336375666	1.378192173049863	-0.05826058280730644	-0.25161109318260977	0.2183842254345244	0.19515143954861566	0.07856480113951048	-0.558356209016452	-1.2358442081928565	-0.7571630432315103	0.3667259454401241	-0.24672291613514907	-1.1092721607503884	-0.045959856365803714	-0.1662320681004016	1.316264666699081	-0.028085008070009843	-0.8891011166754836	-0.6222795744203352	0.3461315539339995	-0.33981373972402434
1.0	-1.1884822797038015	-0.4360123815907551	1.2490891049694424	-0.6059075924088623	-1.3140149142576398	-0.8119053403770895	-1.0186870984332763	0.6201769900040461	-0.4760732330700989	0.9383498314668307	0.7005304901303997	0.05399407546046775	-0.13701527015541554	-1.2526288826670415	0.3030915404890769	0.5736515174366685	0.47660249829589063	-0.42684622516678317	-0.46813699089206334	0.9886677804402225	-0.4253082077589823	-1.5229100744560182	-1.6159319040391833	-1.0980569615286704	1.3610018899563912	0.5607764814608183	-0.12703598677410763
1.0	0.043548682135446506	-1.5295709009387868	0.41240319491341987	-0.8542432314281586	-1.2271477412853866	0.7394140058832829	0.2443131684199666	-0.591557818435304	0.515496984749554	-0.5898077865835509	-1.3751531762139848	0.7257080010612741	-1.7988826770883626	-2.083991542618472	0.013048897148783385	0.12003274297047781	1.4025064870219908	0.6925836592047853	-0.9104759744943529	-0.015184128757797566	-1.0769165999502084	0.9327271703526883	-1.6038047514943785	1.099359558436876	1.4590963342360042	-0.48490540983028696	-0.8228750592018517
[truncated: 2,415 more rows]
