# Supplementary material for: Bayesian machine learning enables discovery of risk factors for hepatosplenic multimorbidity related to schistosomiasis
Source: Nat Commun. 2026 Mar 3;17:3377. doi: 10.1038/s41467-026-69528-4 (PMC13066555; doi:10.1038/s41467-026-69528-4)
Supplement: Supplementary file 4 — Supplementary Code 1 [file 41467_2026_69528_MOESM4_ESM.zip › code/edge_list.csv]

From	To	Weight
liver pattern unclear	fatty like liver	45.65439540225077
liver pattern unclear	other abnormalities	2.3192704231415444
liver pattern unclear	right liver lobe severely enlarged	9.137436645411361
liver pattern unclear	left liver lobe severely enlarged	0.8813769663792537
feather streaks	flying saucers	1.5949644740871571
flying saucers	spider thickening	6.484151627592478
spider thickening	prominent peripheral rings	2.6690131718052044
spider thickening	right liver lobe severely shrunken	1.3025053320793392
spider thickening	liver surface gross undulating	4.1289365974714975
prominent peripheral rings	prominent pipe stems	64.37315777173816
prominent peripheral rings	liver surface gross undulating	0.9766985602011585
prominent peripheral rings	mean portal vein moderately enlarged	0.8028891702567846
prominent peripheral rings	splenic varices	0.8427377949057754
prominent peripheral rings	gall bladder wall thick	1.2455128963855129
prominent pipe stems	ruff portal bifurcation	6.089901750716174
prominent pipe stems	patches	2.8874623506725063
prominent pipe stems	mean portal vein severely enlarged	1.3264115345778777
prominent pipe stems	ascites	1.926833692935356
ruff portal bifurcation	patches	4.300804335492526
ruff portal bifurcation	right liver lobe severely shrunken	0.871273628749093
ruff portal bifurcation	left liver lobe severely enlarged	0.8599134033672372
ruff portal bifurcation	liver surface slight serrated	1.5103525336277823
ruff portal bifurcation	liver surface gross undulating	5.5561730107741845
ruff portal bifurcation	mean portal vein severely enlarged	3.546966519579793
ruff portal bifurcation	splenic varices	4.798999365084835
ruff portal bifurcation	gastro-oesophageal varices	4.788113931772653
ruff portal bifurcation	splenorenal shunt	2.0684157591792887
ruff portal bifurcation	ascites	4.92520475723458
ruff portal bifurcation	gall bladder wall thick	4.594778624557581
ruff portal bifurcation	spleen length severely enlarged	2.774154615580176
patches	birds claw	58.408939696815324
patches	liver surface gross undulating	19.86361959701781
patches	mean portal vein severely enlarged	4.605110353878453
patches	gastro-oesophageal varices	11.704759700940942
patches	splenorenal shunt	1.939185751729735
patches	gall bladder wall thick	1.503829105184453
patches	spleen length severely enlarged	2.153958381148575
patches	spleen length moderately enlarged	0.7936396658198506
birds claw	caudal liver edge rounded	3.933210687706756
birds claw	gall bladder wall thick	1.5528838727809073
cirrhosis like liver	chronic hepatitis or early cirrhosis	19.053626338490908
cirrhosis like liver	liver surface slight serrated	47.3731314042626
cirrhosis like liver	caudal liver edge rounded	0.8203230148418057
cirrhosis like liver	mean portal vein severely enlarged	2.4209422878087272
cirrhosis like liver	ascites	17.102066549939604
cirrhosis like liver	spleen length severely enlarged	5.336105260932834
fatty like liver	other abnormalities	1.629693645947697
fatty like liver	right liver lobe severely enlarged	2.65741716697779
fatty like liver	left liver lobe severely enlarged	1.41092399410607
fatty like liver	caudal liver edge rounded	0.7949406745355632
fatty like liver	gall bladder blocked by stone/collapsed	1.5667844754822196
chronic hepatitis or early cirrhosis	liver surface gross undulating	16.58337221591831
chronic hepatitis or early cirrhosis	caudal liver edge rounded	3.3039693409901796
chronic hepatitis or early cirrhosis	splenorenal shunt	2.910145009250812
chronic hepatitis or early cirrhosis	spleen length severely enlarged	2.2822156470536634
other abnormalities	right liver lobe severely enlarged	1.2367994284328414
other abnormalities	ascites	4.5106270161617115
right liver lobe moderately enlarged	left liver lobe moderately enlarged	1.45569578486618
right liver lobe moderately enlarged	left liver lobe severely enlarged	1.9225389668622617
right liver lobe moderately shrunken	left liver lobe moderately shrunken	1.34890253250166
right liver lobe moderately shrunken	left liver lobe severely shrunken	1.563028867848977
right liver lobe moderately shrunken	liver surface gross undulating	1.4711500506277049
right liver lobe moderately shrunken	caudal liver edge rounded	1.4900941276981212
right liver lobe severely enlarged	left liver lobe moderately enlarged	0.9649860961834633
right liver lobe severely enlarged	left liver lobe severely enlarged	13.48349954864264
right liver lobe severely enlarged	mean portal vein severely enlarged	1.9460232974744591
right liver lobe severely enlarged	ascites	3.5925894120805664
right liver lobe severely shrunken	left liver lobe moderately shrunken	2.2191267641880694
right liver lobe severely shrunken	left liver lobe severely shrunken	8.64790157303411
right liver lobe severely shrunken	liver surface slight serrated	5.150014015838828
right liver lobe severely shrunken	liver surface gross undulating	5.025454440450679
right liver lobe severely shrunken	caudal liver edge rounded	1.6212872058214418
right liver lobe severely shrunken	mean portal vein severely restricted	0.8188479005464356
right liver lobe severely shrunken	gastro-oesophageal varices	0.8150818110523529
left liver lobe moderately enlarged	mean portal vein severely enlarged	0.9353932424224212
left liver lobe moderately enlarged	spleen length severely enlarged	0.9525439947759655
left liver lobe moderately shrunken	spleen length severely shrunken	1.0720628750976002
left liver lobe severely enlarged	gall bladder blocked by stone/collapsed	0.854941064524139
left liver lobe severely enlarged	spleen length severely enlarged	2.898423740452903
left liver lobe severely enlarged	spleen length moderately enlarged	0.8035525972591748
left liver lobe severely shrunken	liver surface slight serrated	1.5516671926960444
liver surface slight serrated	splenorenal shunt	11.096841032423077
liver surface slight serrated	ascites	10.543296053926097
liver surface slight serrated	gall bladder wall thick	2.5395215791388894
liver surface slight serrated	spleen length severely enlarged	1.3432585162440305
liver surface gross undulating	caudal liver edge rounded	3.8393019036685003
liver surface gross undulating	splenorenal shunt	7.698908976814425
liver surface gross undulating	gall bladder wall thick	2.624468696307778
caudal liver edge rounded	pancreaticoduodenal varices	1.3272775980957185
caudal liver edge rounded	ascites	2.1406865867629263
mean portal vein moderately enlarged	spleen length severely enlarged	1.1442557444462285
mean portal vein moderately enlarged	spleen length moderately enlarged	0.8358749045129095
mean portal vein moderately restricted	spleen length severely shrunken	0.8650483676028945
mean portal vein severely enlarged	splenic varices	3.441424071829279
mean portal vein severely enlarged	gastro-oesophageal varices	4.535908391890017
mean portal vein severely enlarged	pancreaticoduodenal varices	7.045804312459887
mean portal vein severely enlarged	splenorenal shunt	3.295448510471625
mean portal vein severely enlarged	gall bladder wall thick	1.1886210506515358
mean portal vein severely enlarged	spleen length severely enlarged	5.531093919187888
mean portal vein severely enlarged	spleen length moderately enlarged	0.8383146142268401
mean portal vein severely restricted	spleen length moderately shrunken	1.3092043554903245
splenic varices	gastro-oesophageal varices	16.31293049217775
splenic varices	spleen length severely enlarged	10.25872679111278
gastro-oesophageal varices	splenorenal shunt	15.13987097970368
gastro-oesophageal varices	gall bladder wall thick	2.433348335578909
gastro-oesophageal varices	spleen length severely enlarged	3.464627150797497
splenorenal shunt	spleen length severely enlarged	9.288828552744445
ascites	spleen length severely enlarged	3.722906610524681
gall bladder wall thick	spleen length severely enlarged	1.328211732626008
