# Supplementary material for: Bayesian machine learning enables discovery of risk factors for hepatosplenic multimorbidity related to schistosomiasis
Source: Nat Commun. 2026 Mar 3;17:3377. doi: 10.1038/s41467-026-69528-4 (PMC13066555; doi:10.1038/s41467-026-69528-4)
Supplement: Supplementary file 4 — Supplementary Code 1 [file 41467_2026_69528_MOESM4_ESM.zip › code/node_list.csv]

Node
liver pattern unclear
feather streaks
flying saucers
spider thickening
prominent peripheral rings
prominent pipe stems
ruff portal bifurcation
patches
birds claw
cirrhosis like liver
fatty like liver
chronic hepatitis or early cirrhosis
polycystic kidney
liver cysts
situs inversus
other abnormalities
right liver lobe moderately enlarged
right liver lobe moderately shrunken
right liver lobe severely enlarged
right liver lobe severely shrunken
left liver lobe moderately enlarged
left liver lobe moderately shrunken
left liver lobe severely enlarged
left liver lobe severely shrunken
liver surface slight serrated
liver surface gross undulating
caudal liver edge rounded
mean portal vein moderately enlarged
mean portal vein moderately restricted
mean portal vein severely enlarged
mean portal vein severely restricted
splenic varices
gastro-oesophageal varices
pancreaticoduodenal varices
recanalized paraumbilical vein
splenorenal shunt
other portosystemic collaterals
ascites
gall bladder not visible
gall bladder blocked by stone/collapsed
gall bladder wall thick
spleen length severely enlarged
spleen length severely shrunken
spleen length moderately enlarged
spleen length moderately shrunken
