# Supplementary material for: Bayesian machine learning enables discovery of risk factors for hepatosplenic multimorbidity related to schistosomiasis
Source: Nat Commun. 2026 Mar 3;17:3377. doi: 10.1038/s41467-026-69528-4 (PMC13066555; doi:10.1038/s41467-026-69528-4)
Supplement: Supplementary file 4 — Supplementary Code 1 [file 41467_2026_69528_MOESM4_ESM.zip › code/pyro_mcmc_synth.py]

import numpy as np
import pandas as pd
import torch
import networkx as nx
from pygsp import graphs
import warnings
warnings.filterwarnings("ignore")
from pyro.infer import MCMC, NUTS

if torch.cuda.is_available():
    device = torch.device("cuda:1" if torch.cuda.device_count() > 1 else "cuda")
else:
    device = torch.device("cpu")
print(f"Using device: {device}")

# construct graph
nodes = pd.read_csv("node_list.csv")
edges = pd.read_csv("edge_list.csv")
G = nx.Graph()
G.add_nodes_from(nodes["Node"])
for _, row in edges.iterrows():
    G.add_edge(row["From"], row["To"], weight=row["Weight"])
G = graphs.Graph(nx.adjacency_matrix(G))
G.compute_laplacian('normalized')

# synthetic data import
covar = pd.read_csv('covar_synth.csv')
non_cond_ind = pd.read_csv('cond_synth.csv')
total_amount = non_cond_ind.shape[0]

covarlist = list(covar.columns)
covar = torch.tensor(covar.to_numpy(), dtype=torch.float64)
non_cond_ind = torch.tensor(non_cond_ind.to_numpy(), dtype=torch.float64)
# standardize input data
mu = torch.mean(covar, axis = 0)
mu[0] = 0
sd = torch.std(covar, axis = 0)
sd[0] = 1
covar = (covar - mu)/sd

import torch
import pyro
import pyro.distributions as dist

# graph convolutional function
def filter(G, alpha=1.):
    I = torch.eye(G.L.shape[0], dtype=torch.float64, device=device)
    L = torch.tensor(G.L.todense(), dtype=torch.float64, device=device)
    return torch.inverse(I + alpha * L)

def model_id(X, y, inclu = True):
    '''
    inclu: use inclusion probabilities gamma, set to False to run without - equivalent to multi-output model
    '''
    def filter(G, alpha=1.):
        return torch.eye(G.L.shape[0], dtype=torch.float64, device=device)
    N, D = X.shape
    _, K = y.shape
    # # Prior for weights
    gamma = pyro.sample("gamma", dist.ContinuousBernoulli(torch.full((D,), 0.5, dtype=torch.float64, device=device)))
    if inclu:
        S = torch.diag(gamma)
    else:
        S = torch.eye(D, dtype=torch.float64, device=device)
    
    sigma = pyro.sample("sigma", dist.Gamma(torch.tensor(2, dtype=torch.float64, device=device),
                                            torch.tensor(2, dtype=torch.float64, device=device)).expand([D, K])) # to_event(2)
    W = pyro.sample("W", dist.Normal(torch.zeros(D, K, dtype=torch.float64, device=device), sigma))
    W_S = S @ W
    alpha = pyro.sample("alpha", dist.Gamma(2.0, 2.0)).to(device)
    B = filter(G, alpha)
    # Compute logits
    logits = torch.matmul(X, torch.matmul(W_S, B.T))
    # Likelihood
    with pyro.plate("data", K):
        pyro.sample("y", dist.Bernoulli(logits=logits.T).to_event(1), obs=y.T)

def model(X, y, inclu = True):
    '''
    inclu: use inclusion probabilities gamma, set to False to run without
    '''
    N, D = X.shape
    K = y.shape[1] if y is not None else 45
    # Prior for weights
    gamma = pyro.sample("gamma", dist.ContinuousBernoulli(torch.full((D,), 0.5, dtype=torch.float64, device=device)))
    # categorial variables are hard coded and require knowing the index
    gamma_occupation = pyro.sample("gamma_occupation", dist.ContinuousBernoulli(torch.tensor(0.5, dtype=torch.float64, device=device)))
    gamma[12:15] = gamma_occupation  # Apply the same sampled value
    gamma_district = pyro.sample("gamma_district", dist.ContinuousBernoulli(torch.tensor(0.5, dtype=torch.float64, device=device)))
    gamma[22:24] = gamma_district  # Apply the same sampled value
    if inclu:
        S = torch.diag(gamma)
    else:
        S = torch.eye(D, dtype=torch.float64, device=device)

    sigma = pyro.sample("sigma", dist.Gamma(torch.tensor(2, dtype=torch.float64, device=device), 
                                            torch.tensor(2, dtype=torch.float64, device=device)).expand([D, K]))
    W = pyro.sample("W", dist.Normal(torch.zeros(D, K, dtype=torch.float64, device=device), sigma))
    W_S = S @ W
    alpha = pyro.sample("alpha", dist.Gamma(2., 2.)).to(device)
    B = filter(G, alpha)
    # Compute logits
    logits = torch.matmul(X, torch.matmul(W_S, B.T))
    with pyro.plate("data", K):
        pyro.sample("y", dist.Bernoulli(logits=logits.T).to_event(1), obs=y.T)

def run_mcmc(seed, split = False, disable_progbar = True):
    if split:
        # global train_id, test_id
        np.random.seed(seed)
        train_id = np.sort(np.random.choice(np.arange(total_amount), size = int(total_amount * (1./2.)), replace=False))
        test_id = np.delete(np.arange(total_amount), train_id)

        x_train = covar[train_id]
        y_train = non_cond_ind[train_id]
    else:
        x_train = covar
        y_train = non_cond_ind

    x_train = x_train.to(device)
    y_train = y_train.to(device)

    pyro.clear_param_store()
    
    nuts_kernel = NUTS(model)
    print('running graph model')
    mcmc = MCMC(nuts_kernel, num_samples=1000, warmup_steps=500, disable_progbar=disable_progbar)
    mcmc.run(x_train, y_train)

    return mcmc

def run_mcmc_id(seed, split = False, disable_progbar = True):
    if split:
        # global train_id, test_id
        np.random.seed(seed)
        train_id = np.sort(np.random.choice(np.arange(total_amount), size = int(total_amount * (1./2.)), replace=False))
        test_id = np.delete(np.arange(total_amount), train_id)

        x_train = covar[train_id]
        y_train = non_cond_ind[train_id]
    else:
        x_train = covar
        y_train = non_cond_ind

    x_train = x_train.to(device)
    y_train = y_train.to(device)

    pyro.clear_param_store()
    
    nuts_kernel_id = NUTS(model_id)
    print('running id model')
    mcmc_id = MCMC(nuts_kernel_id, num_samples=1000, warmup_steps=500, disable_progbar=True)
    mcmc_id.run(x_train, y_train)

    return mcmc_id

def predict(X_new, W_samples, alpha_samples, gamma_samples, filter='graph', var_select=True):
    if filter == 'graph':
        def filter(G, alpha=1.):
            I = torch.eye(G.L.shape[0], dtype=torch.float64, device=device)
            L = torch.tensor(G.L.todense(), dtype=torch.float64, device=device)
            return torch.inverse(I + alpha * L)
    elif filter == 'id':
        def filter(G, alpha=1.):
            return torch.eye(G.L.shape[0], dtype=torch.float64, device=device)
    
    # Number of samples from the posterior
    num_samples = W_samples.shape[0]
    # Initialize tensor to store predictions
    predictions = torch.zeros(X_new.shape[0], W_samples.shape[2], num_samples, device=device)
    if not var_select:
        gamma_samples = torch.ones(W_samples.shape[:2], dtype=torch.float64, device=device)
    # Loop over each sample from the posterior
    for i, (W, alpha, gamma) in enumerate(zip(W_samples, alpha_samples, gamma_samples)):
        # Compute logits
        B = filter(G, alpha)
        S = torch.diag(gamma)
        W_S = S @ W
        logits = torch.matmul(X_new, torch.matmul(W_S, B.T))
        # Compute probabilities using sigmoid
        probs = torch.sigmoid(logits)
        # Add to predictions
        predictions[:,:,i] = probs
    return predictions

if __name__ == '__main__':
    '''
    example code
    '''
    split = False
    seed = 0
    np.random.seed(seed)
    train_id = np.sort(np.random.choice(np.arange(total_amount), size = int(total_amount * (1./2.)), replace=False))
    test_id = np.delete(np.arange(total_amount), train_id)

    # set disable_progbar=False to not print out mcmc sampling progress
    mcmc = run_mcmc(seed, split = split, disable_progbar=False)
    samples = mcmc.get_samples()

    # # Make predictions
    W_samples = samples['W'].to(device)
    alpha_samples = samples['alpha'].to(device)
    gamma_samples = samples['gamma'].to(device)
    gamma_samples[:, 12:15] = samples['gamma_occupation'].reshape(-1,1).repeat(1,3).to(device)
    gamma_samples[:, 22:24] = samples['gamma_district'].reshape(-1,1).repeat(1,2).to(device)
    import torchmetrics
    auc_metric = torchmetrics.AUROC(task="binary")
    try:
        # if test_id exist make the test split
        x_test = covar[test_id]
        y_test = non_cond_ind[test_id]
    except:
        # otherwise evaluate on all data
        x_test = covar
        y_test = non_cond_ind
    predictions = predict(x_test, W_samples, alpha_samples, gamma_samples)
    auc = np.array([auc_metric(torch.mean(predictions, axis = 2)[:,i], y_test[:,i]).cpu().numpy().item() for i in range(45)])
