# Supplementary material for: Bayesian machine learning enables discovery of risk factors for hepatosplenic multimorbidity related to schistosomiasis
Source: Nat Commun. 2026 Mar 3;17:3377. doi: 10.1038/s41467-026-69528-4 (PMC13066555; doi:10.1038/s41467-026-69528-4)
Supplement: Supplementary file 4 — Supplementary Code 1 [file 41467_2026_69528_MOESM4_ESM.zip › code/README.md]

- Main implementation can be found in `pyro_mcmc_synth.py`.
- Attached are:
    - node and edge lists as csv, for constructing the multimorbidity graph required for the model.
    - synthetic condition outcomes and covariates csv, to allow the code to run.
- Main script requires standard python libraries, plus PyTorch and Pyro.
